# Supplementary material for: Prognostic and predictive significance of tumor length in patients with esophageal squamous cell carcinoma undergoing radical resection
Source: BMC Cancer. 2016 Jul 7;16:394. doi: 10.1186/s12885-016-2417-8 (PMC4936257; doi:10.1186/s12885-016-2417-8)
Supplement: Additional file 1: — Datasets supporting the conclusions of this article. (XLSX 172 kb) [file 12885_2016_2417_MOESM1_ESM.xlsx]

## Sheet: Sheet1
	time	censor	Gender	Age	Location	Grade	Length	Tstage	TotalLN	Nstage	Tumorinvasiontovessel	perineuralinvasion
1	22	1	0	38	1	2	6	3	47	2	0	2
2	30	1	0	42	1	1	6	3	25	2	0	2
3	25	1	0	62	2	1	4	3	12	1	0	2
4	59	0	0	58	1	1	4	2	43	1	0	2
5	15	1	0	54	1	1	3	3	9	1	0	2
6	39	1	0	42	2	1	4	3	27	2	0	2
7	16	1	0	76	1	1	7	3	29	0	0	2
8	18	1	0	64	1	1	3	3	26	0	0	2
9	31	1	0	52	1	1	7	3	30	0	0	2
10	20	1	0	57	2	2	5	3	25	1	0	1
11	21	1	0	46	2	1	7	2	14	0	0	2
12	13	0	1	56	1	1	7	3	26	0	0	2
13	6	1	0	66	2	2	7	3	21	1	1	2
14	24	1	0	56	1	2	3	3	29	2	0	2
15	50	0	0	47	2	2	3	1	32	2	0	2
16	50	0	0	66	2	1	8.5	3	37	0	0	2
17	47	1	0	48	2	1	6	3	15	2	0	1
18	19	1	1	56	0	1	6	3	27	1	0	1
19	24	1	0	57	1	2	4.3	3	29	0	1	1
20	50	0	0	60	2	2	1	3	21	0	0	1
21	50	0	0	63	1	0	3.2	3	39	0	0	2
22	50	0	0	56	1	1	2	1	14	0	0	2
23	50	0	0	65	1	1	3.8	3	43	0	1	1
24	13	1	0	56	1	1	5	3	55	2	0	2
25	7	1	0	57	1	1	3.4	3	28	2	0	2
26	35	0	1	71	2	1	3.5	2	32	1	0	2
27	11	1	0	69	2	1	2.5	3	14	0	0	2
28	35	0	0	51	2	0	2	3	24	0	0	2
29	29	1	0	53	2	1	4	3	25	1	0	2
30	23	1	0	59	2	0	7	3	22	1	1	2
31	82	0	0	54	1	0	4	2	37	0	0	2
32	82	0	0	41	1	1	2	1	22	0	0	2
33	3	1	0	46	2	1	9	3	40	2	1	2
34	7	1	0	56	1	2	4	3	67	3	1	2
35	22	0	0	48	2	1	6	3	53	3	0	1
36	6	1	0	65	0	1	10.5	4	25	2	1	1
37	49	0	0	72	1	1	5	4	31	0	0	2
38	27	0	0	76	1	1	4.5	3	19	0	0	2
39	6	1	0	56	2	2	5.5	3	35	1	0	2
40	36	1	0	71	1	1	4.2	4	43	2	0	2
41	4	1	0	61	1	2	4	4	12	2	0	2
42	25	1	0	55	1	2	3.7	3	25	2	0	1
43	13	1	0	49	2	2	2.5	3	14	1	0	1
44	49	0	0	45	1	1	2	1	20	0	1	2
45	58	0	0	57	2	1	9	4	17	0	0	2
46	20	1	0	46	2	0	6	2	13	2	0	2
47	20	1	0	56	2	1	6	3	21	2	0	1
48	16	1	0	69	2	1	5	3	32	3	1	1
49	22	1	0	59	1	2	5	3	51	0	0	1
50	13	1	0	44	2	1	6	3	24	0	0	2
51	52	0	0	57	1	0	5	3	12	0	0	2
52	53	1	0	63	2	1	3	1	10	0	0	2
53	16	1	0	61	1	1	4	2	15	0	0	2
54	51	0	0	63	2	2	5	2	40	0	0	2
55	34	1	0	57	1	2	8	2	22	1	0	2
56	11	1	0	47	2	1	4.5	3	25	2	0	1
57	26	1	0	58	1	0	2.4	4	53	2	0	1
58	5	1	0	47	1	1	5	4	44	2	0	1
59	52	0	0	61	1	0	3.9	3	40	1	0	2
60	33	1	0	56	1	1	4.5	2	34	2	0	1
61	38	1	0	47	2	1	4.5	3	30	3	0	2
62	29	0	0	51	1	0	5.5	3	24	2	0	2
63	16	1	0	72	0	2	2	3	11	0	0	2
64	50	0	0	50	1	1	7	3	29	0	0	2
65	50	0	0	58	2	1	11	3	35	0	0	2
66	14	1	0	45	2	1	4	2	19	1	0	2
67	35	1	1	57	1	2	5	2	21	0	0	2
68	24	1	0	50	1	0	6	2	26	0	0	2
69	34	1	0	58	1	2	6	3	30	2	0	2
70	45	0	0	66	1	1	5	3	11	0	0	2
71	20	1	0	66	1	1	5	3	10	1	0	1
72	19	1	0	52	2	1	5	3	19	2	0	2
73	65	0	0	56	1	1	5	3	21	0	0	2
74	53	0	1	51	1	1	6	3	19	1	0	2
75	15	1	0	36	2	0	10	2	26	1	0	2
76	51	0	0	56	1	1	5.7	3	17	1	0	2
77	15	1	0	51	1	2	6	3	39	3	0	1
78	28	1	0	67	1	1	2	1	31	0	1	2
79	25	1	0	51	1	1	7.2	2	43	2	1	2
80	44	1	0	59	1	1	3.5	1	25	1	0	2
81	48	0	1	48	1	0	5	1	15	0	0	2
82	48	0	0	58	1	2	2.5	3	16	0	0	1
83	7	1	0	55	1	1	3.5	4	16	3	0	2
84	30	1	0	70	1	1	4.2	3	23	0	1	2
85	48	0	0	57	2	2	2.5	1	11	0	0	2
86	48	0	0	70	1	1	2.5	2	15	0	0	2
87	48	0	0	55	1	0	6.5	3	19	0	0	2
88	23	1	0	73	1	1	3	3	21	0	0	2
89	29	1	0	58	2	1	4.8	2	37	0	0	2
90	14	1	0	73	2	1	4	3	16	1	0	1
91	12	1	1	64	0	1	3	3	17	0	0	2
92	53	0	0	50	1	1	5	4	42	2	0	1
93	18	1	0	52	2	1	7	3	28	1	0	2
94	6	1	0	59	2	1	9	3	29	2	0	2
95	60	0	0	50	2	1	9	3	16	1	0	1
96	27	1	0	68	1	1	6	3	32	3	0	2
97	29	0	0	54	2	0	4	3	40	1	0	2
98	22	1	1	53	0	1	4	1	22	0	0	2
99	51	0	1	50	1	1	5	2	9	1	0	2
100	53	1	0	50	1	1	6.5	3	7	0	1	2
101	50	0	1	43	1	1	9.7	3	25	0	0	2
102	26	1	0	61	1	1	5	3	37	1	0	2
103	50	0	1	61	1	0	1.7	1	11	0	0	2
104	50	0	0	62	1	1	4.4	3	40	2	0	1
105	28	0	0	54	0	1	4	2	46	0	0	2
106	50	0	0	48	2	1	5.5	3	35	1	0	2
107	21	1	0	67	2	0	7.5	3	23	1	0	2
108	50	0	0	60	2	0	5	4	32	0	0	2
109	44	1	0	59	2	1	8	3	17	1	0	2
110	50	0	0	52	2	1	5	3	27	0	0	2
111	21	0	0	49	2	2	7	3	18	2	1	2
112	50	0	1	47	1	1	2	1	27	0	0	2
113	55	0	0	52	1	0	2	1	24	0	0	2
114	34	1	0	66	2	2	3	3	29	1	0	1
115	21	0	0	66	1	0	5	3	20	1	0	2
116	5	1	1	64	1	1	2	3	17	2	0	2
117	25	1	0	50	1	2	2	3	10	0	0	2
118	31	1	0	66	1	0	3	3	26	1	0	2
119	20	0	1	63	1	0	6	2	30	0	0	2
120	60	0	0	56	1	0	2.6	3	40	0	0	2
121	26	1	0	67	1	1	6	3	16	3	0	2
122	27	0	0	58	1	1	7	2	36	2	0	2
123	52	0	1	62	1	1	4.2	3	22	2	0	2
124	52	0	0	69	2	2	6	3	26	1	0	2
125	38	1	0	56	2	3	3	3	31	3	0	2
126	6	1	0	60	2	1	4	4	48	2	0	1
127	23	1	1	45	2	0	4	3	12	2	0	2
128	24	1	1	61	1	0	4	3	16	0	0	2
129	42	1	0	54	2	1	7	3	35	0	1	1
130	48	0	0	78	2	1	4	3	15	1	0	2
131	48	0	0	67	1	1	3	2	27	0	0	2
132	78	1	0	54	2	2	4	3	26	1	0	2
133	48	0	0	46	2	1	6	3	36	1	0	2
134	43	1	0	46	1	1	5	3	39	2	0	1
135	30	0	0	53	1	0	4	3	14	0	0	2
136	10	1	0	46	2	1	2	3	32	1	0	2
137	18	0	0	61	2	1	4	3	20	1	0	1
138	11	1	0	61	1	0	3	3	27	1	0	1
139	53	1	0	43	1	0	3	1	32	0	0	2
140	95	0	0	48	1	1	3	1	21	0	0	2
141	30	1	0	49	1	0	5	3	27	0	0	2
142	32	1	0	63	1	0	4	1	31	0	0	2
143	54	0	0	51	2	1	8	3	24	0	0	2
144	3	1	0	45	1	2	5	3	29	1	1	2
145	3	1	0	58	1	2	5	3	16	3	0	2
146	19	1	0	60	2	1	6.2	3	29	1	0	1
147	34	1	0	50	2	1	4.2	3	33	3	0	2
148	62	0	0	38	1	2	0.5	1	22	0	0	2
149	13	1	0	52	1	1	6.7	3	22	0	0	2
150	42	1	0	42	1	0	10	2	15	0	0	2
151	16	0	1	53	2	1	4	1	23	1	0	2
152	16	0	0	55	2	2	6	4	15	0	0	1
153	45	0	0	49	1	1	6	3	45	0	0	2
154	45	1	0	61	1	1	8	3	22	2	0	2
155	50	0	0	70	2	2	7	2	19	1	0	2
156	47	0	0	63	1	0	4	3	28	0	0	2
157	76	1	1	58	1	2	3	3	32	1	0	1
158	34	1	0	58	1	1	7	3	16	1	0	2
159	10	1	0	66	2	1	6	4	17	0	0	1
160	30	1	0	54	2	1	3	3	15	0	0	1
161	30	1	0	72	1	2	2	3	21	1	1	2
162	78	0	0	57	2	2	2	1	23	0	0	2
163	25	1	0	50	2	2	6	3	13	0	0	1
164	6	1	0	52	2	2	5	3	11	0	0	2
165	69	1	0	44	2	1	6	1	36	0	0	2
166	27	1	0	64	2	1	6	3	20	2	0	2
167	15	1	0	67	1	0	5	3	27	2	1	2
168	21	0	0	44	0	2	5.5	3	18	1	0	2
169	12	1	0	71	1	1	6	3	22	3	0	2
170	16	1	0	45	1	1	6	3	36	2	0	2
171	11	1	0	54	1	1	6	3	11	0	0	1
172	17	1	1	63	1	1	5	3	27	2	0	2
173	94	0	0	49	2	1	6	3	35	0	0	2
174	3	1	0	51	2	1	5	3	18	1	1	2
175	46	1	0	49	2	1	4	3	32	0	0	2
176	93	0	0	67	2	1	4	3	21	1	0	2
177	52	0	0	47	2	0	6	3	20	1	0	2
178	51	0	1	70	0	2	4	3	8	0	0	1
179	52	0	1	68	1	0	2.6	3	24	0	1	2
180	15	1	0	63	2	1	3.8	3	16	3	0	1
181	51	0	0	38	2	1	4	4	21	2	0	2
182	51	0	0	57	1	1	2	1	17	0	0	2
183	24	1	0	59	1	1	3	3	15	1	0	2
184	51	0	0	54	2	1	3	3	13	0	0	2
185	51	0	0	77	1	0	6.5	3	20	0	1	1
186	51	0	1	63	2	1	3	2	27	0	0	2
187	20	1	0	77	1	1	4.2	1	25	1	0	2
188	51	0	0	53	2	0	2	1	19	0	0	2
189	14	1	0	49	0	1	5	3	44	2	0	1
190	29	1	0	52	1	2	3.2	2	44	3	1	2
191	21	1	0	57	1	1	4.5	3	9	2	1	1
192	22	1	0	57	1	3	3	2	22	0	0	2
193	54	0	0	56	1	2	1.7	2	15	0	0	1
194	54	0	0	54	1	0	7	4	30	0	0	2
195	36	1	0	62	1	0	2	2	23	0	1	2
196	53	0	0	58	1	1	6	3	55	0	1	2
197	8	1	0	54	1	1	5	3	19	0	0	1
198	7	1	0	51	1	1	4	3	36	3	0	2
199	6	1	0	47	2	0	5.5	3	20	3	0	2
200	19	0	0	67	2	1	4	3	13	0	0	2
201	19	1	0	71	1	1	4	2	18	1	0	2
202	49	0	0	77	2	1	5	3	35	2	0	2
203	20	0	0	40	2	2	3	3	19	1	1	2
204	60	1	0	60	2	1	2	2	45	0	0	2
205	49	0	0	68	1	1	8	3	42	1	0	2
206	14	1	1	67	2	1	5	4	20	1	0	2
207	49	0	1	57	2	0	5	2	25	0	0	2
208	45	0	0	52	0	1	2	1	25	0	0	2
209	46	0	0	68	1	1	8	3	29	0	1	2
210	46	0	0	44	2	1	5	3	35	3	0	2
211	46	0	0	53	2	0	6	3	17	0	0	2
212	37	1	0	67	1	1	3	3	20	2	0	1
213	16	0	1	56	2	1	4	1	28	1	0	2
214	14	1	0	48	2	1	6	3	17	2	0	2
215	45	0	0	59	2	1	4	1	18	0	0	2
216	45	0	0	51	1	1	2	2	20	0	1	2
217	12	1	1	49	1	1	5	3	24	2	0	2
218	12	1	0	61	2	1	2.5	1	49	1	1	2
219	27	1	0	47	1	2	4.5	3	15	1	0	2
220	59	0	0	54	1	1	2.5	3	24	0	0	1
221	31	0	0	56	1	1	4	2	12	0	0	1
222	14	1	0	60	1	1	6	3	20	1	1	2
223	19	1	0	55	1	1	3.5	2	11	0	0	2
224	13	1	0	67	2	2	3.5	3	35	1	0	1
225	63	1	0	52	2	2	6	3	20	2	0	2
226	30	1	0	40	2	0	10	4	7	1	0	2
227	19	1	1	54	1	0	5	2	22	0	0	2
228	7	1	0	53	2	1	6	3	15	0	0	2
229	19	1	0	51	2	1	3	3	45	2	0	1
230	33	0	0	62	1	1	4.5	3	27	0	0	1
231	15	1	0	53	2	1	3.8	3	49	3	0	1
232	50	0	0	60	1	1	6	3	70	0	0	2
233	49	0	0	65	1	0	5	3	33	0	0	2
234	20	0	0	52	1	1	3	3	45	1	1	2
235	18	1	0	66	2	1	5	3	37	0	0	2
236	16	1	1	69	1	2	4	3	22	2	1	1
237	66	0	0	56	2	1	4	1	15	0	0	2
238	39	1	1	56	1	1	3	3	15	1	0	2
239	10	1	0	52	2	1	7	3	13	1	0	2
240	23	1	0	53	2	2	5	3	32	2	0	2
241	13	1	0	66	1	1	10	3	11	1	0	2
242	48	0	0	65	2	1	4	3	25	0	0	2
243	12	1	0	46	1	1	2	3	15	1	0	1
244	14	1	0	55	2	2	5	3	17	1	0	2
245	42	1	0	50	2	1	7	2	21	1	0	2
246	4	1	0	68	2	1	8	4	44	3	1	1
247	30	1	0	70	1	1	4	1	17	0	0	2
248	41	1	0	49	2	1	7	3	38	3	0	1
249	34	1	0	72	1	1	3	2	13	1	1	2
250	11	1	0	49	1	2	7	3	21	2	0	2
251	35	1	1	55	1	1	5	3	17	0	0	1
252	22	1	0	44	1	2	5	3	35	3	1	1
253	9	1	1	61	1	1	3.5	3	39	3	0	2
254	31	1	0	65	2	2	3.2	2	53	3	0	2
255	17	1	0	61	1	2	4	3	25	1	0	1
256	19	1	0	53	1	1	4	3	47	2	0	2
257	57	0	0	47	1	1	2.6	3	31	1	0	1
258	6	1	0	59	2	0	5	3	57	3	0	2
259	10	1	1	51	1	1	3	2	24	2	1	2
260	22	1	1	59	1	2	5	3	18	1	0	2
261	25	1	0	55	2	1	5	3	24	0	0	2
262	18	1	0	62	2	1	7	3	21	3	0	1
263	24	1	0	64	2	1	6	3	27	2	0	2
264	41	1	0	72	1	2	4	1	32	0	0	2
265	4	1	0	68	2	0	4	2	10	0	0	2
266	46	0	1	61	1	0	6	3	20	0	0	2
267	46	0	1	42	1	1	4	3	48	0	1	2
268	12	1	0	58	2	1	5	3	36	2	0	2
269	72	0	0	53	1	0	4	2	22	1	0	2
270	48	1	0	78	1	1	3	1	17	0	0	2
271	24	1	0	59	1	1	5	3	12	2	0	2
272	29	1	0	44	2	1	10	2	40	0	0	2
273	19	1	0	60	2	1	5	3	19	2	1	2
274	55	1	0	55	1	2	6	2	39	0	1	2
275	4	1	0	70	2	2	5.4	3	22	3	1	1
276	54	0	0	57	1	1	3.5	3	45	0	0	1
277	30	0	0	73	1	2	3.7	2	47	0	0	2
278	96	1	0	49	1	1	3	2	12	1	0	2
279	37	1	0	63	1	3	5	3	20	0	0	1
280	11	1	0	56	2	1	5	3	19	2	0	2
281	15	1	0	55	1	1	7	3	10	1	0	2
282	56	1	0	62	1	0	5	3	17	0	0	2
283	82	0	0	44	2	0	6	3	22	0	0	2
284	5	1	0	66	1	3	4	3	39	3	1	2
285	5	1	0	69	2	2	5	4	22	3	0	2
286	26	1	0	47	1	2	5	3	5	0	1	2
287	10	1	0	74	1	1	2.5	2	21	1	0	1
288	9	1	0	65	2	1	1	1	20	1	0	2
289	60	0	0	77	2	0	0.8	1	12	0	0	2
290	38	1	0	55	1	1	9	3	42	3	1	1
291	13	1	0	68	1	1	4	4	10	0	1	2
292	22	1	0	34	1	1	6.5	3	16	2	0	1
293	37	0	0	39	1	1	6	3	31	0	0	2
294	35	0	0	65	2	2	6.2	2	30	0	1	2
295	44	0	0	64	1	1	5	3	36	0	0	2
296	11	1	1	59	1	1	4	2	10	0	0	2
297	70	0	0	56	2	0	8	3	38	0	1	2
298	19	1	0	59	1	0	7	3	13	0	0	2
299	6	1	0	48	2	1	5	3	37	3	0	2
300	5	1	0	65	2	0	5	3	25	2	0	2
301	38	0	0	62	1	2	3	1	30	0	0	2
302	9	1	0	70	2	3	9	3	24	1	0	2
303	23	1	0	48	2	1	6	3	51	2	0	1
304	42	1	0	68	2	2	5	3	42	1	1	1
305	30	1	0	56	2	1	3	2	27	1	0	2
306	38	0	0	56	2	1	10	2	36	1	0	2
307	38	0	0	55	2	1	8	3	17	0	0	2
308	46	1	0	57	2	0	8	3	24	0	0	2
309	37	1	1	53	1	1	5	2	21	0	0	2
310	40	0	0	57	1	1	4	3	18	1	0	2
311	14	1	0	61	2	1	5	2	16	2	1	2
312	25	1	0	55	2	1	5	3	25	2	0	2
313	71	0	0	65	1	1	4.5	3	17	0	0	2
314	71	0	0	59	1	2	4	3	21	1	0	1
315	13	1	0	72	2	2	5	3	15	3	0	1
316	11	1	0	53	1	2	5	3	30	1	1	2
317	71	0	0	63	2	1	7	3	20	1	1	2
318	24	1	0	64	2	1	6	3	20	0	0	1
319	22	1	0	65	1	1	5	3	14	0	0	2
320	9	1	0	61	1	0	4	3	12	0	0	2
321	11	1	0	53	2	1	4	3	26	3	1	2
322	71	0	0	67	2	0	5	3	12	0	0	2
323	51	1	0	67	2	1	4	3	37	1	0	2
324	70	0	0	64	1	0	0.5	1	6	0	0	2
325	70	0	0	53	2	1	5	3	35	0	0	2
326	24	1	0	56	1	1	7	1	20	0	0	2
327	70	0	1	70	1	1	4	3	39	1	0	2
328	35	1	0	69	2	1	6	4	18	2	0	2
329	44	0	0	53	1	1	6	3	19	2	1	2
330	43	0	1	64	1	1	4	3	16	1	0	1
331	60	1	0	48	1	2	3	2	12	0	0	2
332	39	0	0	67	1	1	4.5	4	18	0	0	1
333	11	1	0	57	1	1	7	3	24	2	0	2
334	57	1	0	56	1	1	3.5	3	29	0	0	2
335	107	0	0	49	2	0	9	3	20	0	0	2
336	28	0	0	53	1	1	3	3	14	0	1	1
337	73	1	0	64	1	1	5	2	23	0	0	2
338	18	0	0	52	1	1	4	3	26	2	0	1
339	19	0	0	68	1	1	3	2	19	1	0	2
340	102	0	0	49	1	1	5	3	24	0	0	2
341	31	1	0	53	2	0	5	3	21	2	0	1
342	88	0	0	39	1	1	6	3	47	2	0	1
343	37	1	0	51	1	0	7	1	14	0	0	1
344	124	0	1	50	1	1	3	2	18	0	0	2
345	14	1	0	64	2	2	7	3	38	3	0	2
346	22	1	0	45	2	2	1.5	1	28	0	0	2
347	90	0	0	64	1	2	8	2	9	0	0	2
348	18	1	1	38	1	2	3	3	20	1	0	2
349	15	0	0	50	2	1	3	2	15	0	0	2
350	15	0	1	51	2	2	5	3	26	0	0	2
351	15	0	1	51	2	2	5	3	37	3	0	2
352	15	0	0	52	2	1	5	3	23	1	0	1
353	87	0	1	68	2	1	3	3	18	0	0	2
354	14	0	0	55	2	2	5	3	35	2	0	1
355	31	1	0	60	2	1	7	3	32	1	0	2
356	35	0	0	43	1	2	3	3	13	0	0	2
357	35	1	0	57	2	1	4	2	33	1	0	2
358	18	1	0	78	1	1	4	3	17	0	0	2
359	14	1	0	70	2	0	4	3	27	1	1	2
360	11	1	1	55	1	1	5	3	18	0	0	2
361	19	1	0	74	2	0	8	3	31	1	0	2
362	11	1	0	42	2	1	4	3	29	2	0	2
363	15	1	0	65	1	1	7	3	29	2	0	2
364	33	1	1	97	1	0	7.6	3	22	1	0	2
365	21	0	0	55	1	0	6.5	3	11	0	0	2
366	19	1	0	64	2	2	4	3	26	2	0	2
367	9	1	0	71	1	1	4	3	16	3	0	2
368	14	0	0	66	2	1	5	3	15	2	0	2
369	91	0	0	57	1	0	3.5	2	10	1	0	2
370	61	1	0	46	1	1	4	3	23	0	0	2
371	49	0	0	45	2	0	6	3	38	1	0	2
372	11	1	0	70	2	1	4	1	19	0	0	2
373	9	1	0	54	1	1	7	3	41	1	0	1
374	107	0	0	73	1	1	6	3	36	2	0	2
375	52	1	0	68	1	1	2.5	3	5	0	0	2
376	34	1	1	69	0	1	3	3	30	1	0	2
377	102	0	0	58	2	0	5	3	17	1	0	2
378	11	1	0	68	1	2	5	2	31	0	0	2
379	4	1	0	70	2	1	5	3	21	3	0	2
380	20	0	1	61	2	1	3	2	12	1	0	2
381	14	1	0	67	1	1	3	2	18	1	1	2
382	6	1	0	74	1	1	7	3	18	0	0	2
383	11	1	0	38	2	2	7	3	32	0	0	2
384	16	1	0	47	2	1	5	3	33	0	0	2
385	23	1	0	52	2	0	4.5	3	24	1	0	2
386	103	0	0	53	2	2	2	1	19	0	0	2
387	19	0	0	57	2	1	10	2	36	1	0	2
388	53	1	0	58	1	1	8.3	3	20	1	0	2
389	12	1	0	71	2	1	6	2	18	2	0	2
390	55	1	0	66	1	1	4.5	3	11	1	0	2
391	30	1	0	58	1	1	4.5	3	23	1	0	2
392	105	0	0	64	2	0	5	2	20	0	0	2
393	25	1	0	50	2	1	6	3	3	2	1	2
394	68	1	0	75	1	1	7	3	18	1	0	1
395	17	0	0	69	2	1	5	3	10	0	0	2
396	52	1	1	62	1	1	5	2	11	1	0	2
397	33	1	1	60	1	1	4	3	17	1	0	2
398	16	0	0	44	1	2	6	3	25	2	0	2
399	16	0	0	52	1	2	2	1	12	0	1	2
400	89	0	0	51	0	1	6	3	18	2	0	2
401	89	0	0	61	2	0	6	3	19	0	0	2
402	4	1	0	53	1	1	6	4	19	0	0	2
403	15	0	0	65	2	1	5	3	31	1	0	2
404	7	1	0	57	2	2	3	3	20	2	0	2
405	7	1	0	71	2	1	7	4	15	1	0	2
406	33	1	0	42	2	0	6	3	32	1	0	2
407	6	1	0	50	2	1	4	3	45	2	0	2
408	21	1	0	45	2	1	3	3	10	0	0	1
409	7	1	0	56	1	1	4	3	21	2	0	2
410	15	0	0	50	1	0	5	3	29	0	0	2
411	101	0	1	55	1	1	1	1	16	0	0	2
412	29	1	0	48	2	1	6	3	19	2	1	2
413	100	0	0	67	2	0	4	3	19	0	0	2
414	14	1	0	49	2	1	8	3	9	0	0	2
415	100	0	0	48	2	2	4	3	11	0	0	2
416	15	1	0	68	1	1	6	3	16	0	0	2
417	53	1	0	53	1	1	3	2	16	0	0	2
418	3	1	0	54	1	1	9	3	19	2	0	2
419	100	0	0	55	2	1	7	2	34	0	0	2
420	7	1	0	51	1	1	5	3	19	0	0	2
421	100	0	0	51	1	1	4	3	27	1	0	2
422	18	1	1	66	1	2	5	3	33	1	0	2
423	10	1	1	40	1	1	10	3	28	1	1	2
424	10	1	0	49	1	1	3	4	13	0	0	2
425	21	1	0	60	2	1	5	3	18	2	1	1
426	25	1	0	71	1	2	7	3	11	0	1	2
427	8	1	0	45	2	1	5	3	24	0	0	1
428	40	1	0	71	1	1	5	3	21	1	0	2
429	9	1	0	72	2	2	3	3	23	1	0	2
430	101	0	0	60	1	1	5	2	25	0	0	2
431	46	1	0	54	1	2	3.5	3	15	1	0	2
432	34	0	0	58	2	1	2.7	2	17	1	0	2
433	13	1	0	65	2	2	5	3	16	0	0	2
434	117	0	0	50	0	1	4	2	22	1	0	2
435	122	0	1	63	1	1	3	1	22	0	0	2
436	8	1	0	55	1	2	3	3	6	1	0	2
437	12	1	0	53	0	0	7.5	3	25	0	0	2
438	30	1	0	66	2	1	5	3	13	0	0	2
439	15	0	0	67	1	1	4	3	17	0	0	2
440	15	0	0	61	1	1	4	2	57	2	0	2
441	20	1	0	57	2	1	8	2	28	2	1	2
442	99	0	0	51	1	1	2	2	17	0	0	2
443	16	1	0	62	1	2	5	3	31	2	0	1
444	29	1	0	67	1	1	6	3	34	0	0	2
445	17	1	0	47	1	1	10	2	24	0	0	2
446	6	1	0	61	1	1	5	3	32	2	0	2
447	100	0	0	65	1	0	3	2	17	0	0	2
448	30	1	0	62	1	1	6	3	28	1	0	2
449	12	1	0	43	2	1	6	3	18	3	1	2
450	99	0	0	57	1	1	3	1	25	0	0	2
451	12	1	0	63	2	1	8	3	18	1	0	2
452	13	1	0	72	2	2	7	3	29	3	1	2
453	99	0	0	50	1	1	9	1	6	0	0	2
454	20	0	0	61	2	0	6	3	28	1	0	2
455	13	1	0	49	2	1	9.5	3	20	0	0	2
456	13	0	1	50	1	1	4	3	20	0	0	2
457	86	0	1	58	1	1	4	3	12	0	0	2
458	12	1	0	56	2	0	5	3	23	1	0	2
459	13	1	1	62	2	2	6	2	23	2	0	2
460	13	0	1	56	1	0	4	3	25	1	0	2
461	85	0	0	76	2	2	5	3	15	1	1	2
462	85	0	0	59	2	1	7	3	47	1	0	2
463	63	1	0	64	2	1	5	3	43	0	0	2
464	13	0	0	70	2	0	1	1	18	0	0	2
465	85	0	0	67	2	2	7	1	28	0	0	2
466	24	1	0	56	1	1	6	3	43	2	0	2
467	12	0	1	41	1	1	4	3	20	0	0	2
468	27	1	1	49	1	1	3	3	15	0	0	2
469	84	0	0	67	2	1	2	1	3	0	0	2
470	7	1	0	62	2	1	5	3	24	2	0	2
471	12	1	0	67	1	1	5	3	22	3	0	2
472	10	1	0	56	1	1	3	2	22	0	0	2
473	68	1	0	70	1	1	4	2	51	1	0	1
474	103	0	0	53	2	2	3	1	23	0	0	2
475	103	0	0	47	1	0	1	1	14	0	0	2
476	103	0	1	48	2	1	2	1	21	0	0	2
477	110	0	0	53	2	1	2.5	1	15	1	0	2
478	109	0	0	61	1	1	3.5	3	23	0	0	1
479	21	1	0	70	2	1	3	3	31	1	0	2
480	6	1	0	57	1	1	6	3	25	3	1	1
481	4	1	0	57	1	2	10	3	30	0	0	1
482	51	1	0	64	1	2	9	3	33	0	1	1
483	23	1	0	53	2	1	5	3	37	0	0	2
484	69	0	1	57	1	1	4	3	41	0	0	2
485	40	0	0	58	1	0	5	2	13	0	0	2
486	9	1	0	73	2	2	4	3	23	2	0	1
487	20	0	0	60	2	1	4	3	15	0	0	1
488	50	1	1	53	1	1	6	3	24	0	0	2
489	46	0	0	50	2	1	4	3	23	0	0	2
490	14	0	0	57	1	1	6	3	23	2	0	2
491	13	1	1	65	2	1	4	3	39	1	0	1
492	12	1	0	63	2	2	5	3	21	3	0	2
493	36	1	0	43	2	1	3	3	5	1	0	2
494	26	1	0	30	2	1	4	2	29	2	0	2
495	86	0	0	49	2	1	5	3	28	0	0	2
496	86	0	1	71	2	0	4	3	23	1	0	2
497	86	0	0	59	2	2	5	3	20	0	0	2
498	52	1	1	47	1	2	2	1	17	0	0	2
499	43	1	0	58	2	1	6	3	32	1	1	2
500	106	0	0	46	1	1	10	3	32	1	0	2
501	105	0	0	38	2	1	4	2	7	0	0	1
502	19	1	0	43	1	1	6	3	30	1	0	2
503	3	1	0	57	2	1	4	2	30	1	1	2
504	18	1	0	60	1	1	10	2	24	1	0	2
505	39	1	1	61	1	1	7	3	17	1	0	2
506	12	1	1	46	0	1	5	2	21	1	0	2
507	107	0	1	73	1	1	4	3	12	1	0	2
508	11	1	0	74	1	1	4.5	3	27	3	0	2
509	12	0	0	54	1	1	3	2	15	1	0	2
510	19	1	0	58	2	2	4	3	49	0	0	2
511	11	0	1	70	1	1	4	2	27	0	0	2
512	34	1	1	53	1	1	5	3	32	1	0	2
513	42	0	0	48	2	1	3	2	18	1	0	2
514	86	1	0	61	2	1	8	2	32	1	0	2
515	70	0	0	64	2	2	5	2	17	1	0	2
516	123	0	0	69	2	1	3	3	12	0	0	2
517	77	1	0	59	2	0	5	3	8	0	0	2
518	62	1	1	59	1	1	6	2	22	0	0	2
519	52	1	0	59	1	1	6	2	38	0	0	2
520	75	0	0	42	1	1	6	3	28	0	0	1
521	17	0	0	46	1	1	5	1	11	0	0	2
522	42	0	0	64	2	0	7	2	29	0	0	2
523	45	0	0	57	1	1	1	1	7	0	0	2
524	44	0	0	54	2	1	5	3	70	1	0	2
525	33	0	0	54	2	2	7.5	3	27	3	1	2
526	33	0	0	73	1	1	2	2	35	0	0	2
527	33	0	1	65	1	0	4.3	3	33	1	0	2
528	32	0	0	45	2	1	7	1	18	0	0	2
529	7	1	0	64	2	1	5.8	3	15	0	0	2
530	32	0	0	56	0	1	7	3	37	2	0	2
531	12	1	0	58	1	0	5	3	27	1	0	1
532	32	0	0	45	2	0	3	1	24	1	0	2
533	22	1	0	50	2	1	4.5	4	31	1	1	2
534	32	0	0	48	2	1	4.5	3	27	0	0	2
535	32	0	0	63	2	1	4.5	3	34	0	0	2
536	20	0	0	54	1	1	5.1	2	10	2	0	1
537	32	0	0	61	2	1	5.5	3	32	2	1	2
538	73	1	0	61	1	0	4	3	29	0	0	2
539	14	1	1	69	1	1	5	3	5	0	1	2
540	90	0	0	52	2	1	5	3	41	1	0	2
541	58	1	0	60	2	0	3	3	26	0	0	2
542	34	0	0	63	2	1	7	3	32	1	0	1
543	34	0	0	50	2	1	4.3	3	39	0	0	2
544	20	1	0	49	2	1	6	3	26	2	0	1
545	33	0	0	63	2	1	5	3	36	1	0	2
546	33	0	0	56	1	1	4	2	12	0	1	2
547	21	1	0	50	2	2	5	3	21	1	0	1
548	15	1	0	57	1	2	2.3	2	28	0	0	2
549	19	1	0	76	2	1	1.5	2	22	0	1	2
550	12	1	1	63	1	1	2	2	8	0	1	2
551	16	1	1	59	1	1	2.5	2	16	1	0	2
552	30	1	1	55	2	1	3.5	3	24	0	0	2
553	31	0	0	53	2	0	4	3	30	1	0	1
554	11	1	0	63	2	0	6	3	42	1	0	2
555	31	0	0	61	2	1	3.3	3	25	1	0	2
556	31	0	0	64	1	1	3.3	3	16	0	1	2
557	5	1	0	56	1	1	6	3	25	3	0	2
558	29	1	0	65	2	1	5.5	2	18	0	0	2
559	31	0	0	57	2	2	4	2	18	0	0	2
560	22	1	0	53	2	2	7	3	24	2	0	2
561	30	0	0	60	1	0	4.5	3	16	0	0	2
562	31	0	0	59	2	1	6.5	3	40	1	0	2
563	30	0	0	73	1	0	3.6	3	17	0	0	2
564	19	1	0	63	1	2	5	3	26	1	0	2
565	40	0	0	61	2	1	5	3	31	1	0	2
566	4	1	1	58	1	1	8	3	20	0	0	2
567	9	1	1	58	1	2	5	3	28	2	0	2
568	18	1	0	64	1	1	13	3	15	1	0	1
569	28	0	0	47	1	1	1.7	1	35	0	0	2
570	52	0	0	69	1	2	2	1	31	0	0	2
571	52	0	0	46	2	1	2.1	1	23	0	0	2
572	40	1	0	71	2	0	2.5	3	37	2	0	2
573	52	0	0	64	0	1	0.5	1	19	0	0	2
574	29	1	0	61	1	1	6.5	2	33	0	0	2
575	52	0	0	49	1	1	3.5	3	16	2	0	2
576	34	1	0	78	1	0	5	3	27	1	1	2
577	21	1	0	63	1	1	3.2	3	27	0	0	2
578	4	1	0	64	1	2	5	3	25	0	1	2
579	51	0	0	44	1	1	4.5	3	32	0	0	2
580	17	1	0	73	2	2	2.5	3	32	1	0	2
581	17	0	0	61	1	2	5	2	15	1	0	2
582	20	1	0	52	1	1	4	3	14	3	1	1
583	10	1	0	56	1	0	5	3	44	2	0	2
584	23	0	0	71	2	1	2	1	28	0	0	2
585	22	1	0	61	2	1	3.5	3	11	0	0	2
586	23	0	0	64	1	1	6.5	3	31	0	1	2
587	23	0	0	57	2	1	6.5	3	57	1	0	2
588	5	1	0	70	1	1	6.5	4	11	2	0	1
589	23	0	0	60	2	1	7.5	3	25	1	0	2
590	23	0	0	73	2	1	5.8	3	23	0	0	2
591	23	0	0	61	2	1	6	3	20	1	0	2
592	13	1	0	56	2	1	4	4	39	2	0	2
593	8	1	1	62	2	2	3.2	4	56	2	0	1
594	18	0	0	61	2	2	3	3	20	2	1	2
595	15	1	0	51	2	2	9	3	33	2	0	2
596	5	1	0	49	2	2	5	3	13	3	0	2
597	12	1	0	67	2	0	5	3	23	2	0	2
598	12	0	0	65	2	0	5	2	28	0	0	2
599	97	0	0	50	2	1	4	3	28	0	0	1
600	22	1	0	61	1	1	23	3	38	2	0	2
601	24	1	0	57	1	0	8	2	15	0	0	2
602	12	1	0	50	1	1	3	3	36	2	0	1
603	13	0	0	51	1	1	5	3	33	0	1	2
604	22	0	0	64	1	1	2.5	3	42	2	1	1
605	22	0	0	54	2	1	4.6	3	34	2	0	1
606	22	0	0	73	1	2	2.4	3	13	0	0	2
607	15	1	0	53	2	1	3	3	36	2	0	2
608	25	1	0	70	2	0	7	3	36	0	1	1
609	35	0	0	54	2	1	4.5	3	35	1	0	2
610	20	1	1	67	2	2	3.5	2	22	1	0	2
611	5	1	0	63	2	0	2	1	17	0	1	1
612	28	0	0	47	2	2	4.5	4	17	2	0	2
613	27	0	1	61	1	0	2	1	24	0	0	2
614	8	1	0	51	2	1	9	4	15	1	0	1
615	27	0	0	59	1	0	0.3	1	25	0	0	2
616	27	0	0	57	2	0	3.5	3	27	0	0	2
617	27	0	0	65	1	1	1.8	1	9	0	0	2
618	27	0	0	44	1	1	7	3	47	1	0	2
619	27	0	0	59	1	0	1	1	16	0	0	2
620	27	0	0	64	2	1	7	3	36	0	1	2
621	8	1	0	66	2	1	7	3	18	3	0	2
622	16	0	0	57	1	1	3.5	3	20	1	0	2
623	84	0	1	60	2	0	5	3	17	1	0	2
624	84	0	1	57	1	1	4	3	26	1	0	2
625	10	1	0	46	1	0	3	3	21	0	1	2
626	15	1	0	60	2	1	3	3	39	0	0	2
627	45	1	0	55	2	2	3	3	42	2	0	1
628	16	0	0	61	1	1	2	2	39	0	0	2
629	52	1	1	58	1	0	0.6	1	9	0	0	2
630	20	1	1	69	2	1	3	2	12	0	0	2
631	30	0	0	48	2	1	3	4	9	1	1	1
632	30	0	0	65	2	1	4	3	18	1	0	2
633	24	1	0	58	1	1	2.3	3	8	1	1	1
634	31	0	0	52	0	1	3.7	1	23	0	0	2
635	27	1	0	50	2	1	5.3	4	16	0	0	2
636	29	1	0	53	1	1	2	4	37	2	0	1
637	29	0	0	62	2	1	5	1	29	0	0	2
638	30	0	0	53	2	2	5	3	32	3	0	1
639	29	0	0	51	1	2	1.2	1	33	0	0	2
640	14	1	0	76	2	2	5.5	3	16	0	0	2
641	18	1	0	76	1	2	5	4	13	0	0	2
642	10	1	0	60	2	1	4.5	3	32	2	0	2
643	29	0	0	60	1	1	2	2	37	0	0	2
644	30	0	0	59	2	1	6	3	22	1	0	2
645	29	0	0	64	1	0	1	1	12	0	0	2
646	29	0	0	75	1	1	2.7	3	26	1	0	1
647	9	1	0	50	2	1	5	3	35	3	0	2
648	98	0	0	62	0	0	3	3	16	0	0	2
649	31	1	0	69	2	1	4	2	21	2	0	2
650	16	1	0	55	2	1	3	3	27	2	0	2
651	23	1	0	66	2	1	5	3	23	1	0	2
652	97	0	0	45	2	0	4	3	30	3	0	2
653	15	1	0	55	2	2	4	3	21	2	1	1
654	9	1	0	63	2	1	5	2	36	0	0	2
655	12	0	1	63	0	1	3	3	11	0	0	2
656	8	1	0	61	2	1	4.5	3	13	1	1	1
657	18	1	0	60	0	2	3	3	54	1	0	1
658	24	0	0	62	2	1	2	3	7	0	0	2
659	24	0	0	59	2	0	3.5	3	22	0	0	2
660	6	1	0	58	1	1	4.2	3	54	2	1	1
661	52	0	0	49	2	1	1	1	32	0	0	2
662	51	1	0	76	2	1	4	3	7	0	0	2
663	52	0	1	57	1	1	3.9	2	33	0	0	2
664	22	1	0	72	1	1	2	3	13	0	0	1
665	11	1	0	80	2	1	3.2	2	6	2	0	2
666	52	0	0	53	2	1	5.5	2	31	0	1	2
667	10	1	0	59	2	2	5	3	15	1	0	1
668	24	0	0	43	2	1	4	1	51	0	0	2
669	22	1	0	58	2	1	3.3	2	28	2	0	2
670	19	1	0	50	1	1	5	3	29	1	0	1
671	27	1	0	50	1	1	4	3	47	1	0	1
672	13	1	0	56	2	1	7	3	33	3	1	1
673	18	0	0	55	1	1	5	3	25	2	0	2
674	8	1	0	50	2	2	5	2	33	2	0	1
675	19	1	0	53	2	1	5	3	16	0	0	2
676	18	0	0	54	1	1	6	3	17	0	0	2
677	14	1	0	52	1	2	5	4	18	1	0	2
678	91	0	0	53	1	1	5	2	16	0	0	2
679	12	1	0	69	1	1	4	3	19	0	0	2
680	68	0	0	54	2	1	6	3	31	0	0	2
681	68	0	1	57	2	1	3	1	17	0	0	2
682	17	1	0	49	2	1	5	3	12	2	0	1
683	8	1	0	62	2	0	6	3	10	0	0	2
684	68	0	0	56	2	0	4	3	24	0	0	2
685	5	1	0	58	1	1	4	3	17	1	0	1
686	11	1	0	47	1	1	5	2	21	3	1	2
687	27	1	0	37	2	1	5	3	19	3	0	2
688	82	0	0	55	1	0	3	3	8	0	0	2
689	128	0	0	57	2	1	5	2	18	2	0	2
690	40	0	0	53	2	1	2	2	15	1	0	2
691	11	1	0	67	2	1	7	3	19	3	1	2
692	16	1	0	60	2	1	3.2	3	42	2	1	2
693	13	1	1	65	2	1	3.5	3	20	2	0	2
694	53	0	0	67	2	0	4.1	3	36	0	0	2
695	54	0	0	63	1	0	4.5	3	19	0	0	2
696	54	0	0	48	1	1	4.5	3	20	0	0	2
697	54	0	0	63	1	1	4	3	35	2	0	2
698	33	1	0	58	1	2	3.5	1	15	0	0	2
699	29	0	0	62	1	1	4	3	31	0	0	1
700	49	0	0	55	2	1	3	3	21	1	1	2
701	44	1	0	57	2	1	4	3	8	0	0	2
702	45	0	0	65	1	1	6	3	23	0	0	2
703	14	1	0	58	2	2	3	4	16	2	0	2
704	48	1	1	39	1	0	0.5	1	21	0	0	2
705	11	1	0	74	2	2	7	3	21	0	0	2
706	26	1	0	78	1	1	5	3	15	2	0	2
707	35	0	1	58	1	1	2	3	19	0	0	2
708	14	1	0	49	2	1	3	4	47	2	0	2
709	35	0	0	70	2	1	4	3	22	0	0	2
710	35	0	0	62	2	2	2.7	3	26	0	0	2
711	11	1	0	64	2	2	5	3	30	3	0	1
712	35	0	0	61	2	2	3	4	28	3	0	1
713	16	1	0	80	2	1	2.3	2	20	3	1	2
714	29	0	0	59	2	1	5	3	26	0	0	1
715	29	0	0	59	1	1	2.2	1	43	0	0	2
716	29	0	1	58	2	1	3.2	2	10	1	1	2
717	28	0	1	41	1	1	6.5	2	17	1	0	2
718	29	0	1	57	0	2	2.3	3	13	0	0	2
719	19	1	0	52	1	1	3.5	4	79	2	0	1
720	28	0	0	46	2	1	7.5	2	23	1	0	2
721	29	0	0	61	1	1	1.2	1	34	0	0	2
722	28	0	0	67	1	1	2.5	2	26	0	0	2
723	28	0	0	51	2	0	6	4	22	0	1	2
724	9	1	0	46	2	1	2	1	22	0	1	2
725	18	1	0	50	1	1	3	3	23	1	0	2
726	43	0	0	67	2	1	8	3	21	0	0	2
727	43	0	0	63	2	1	6	4	28	0	0	2
728	44	0	0	50	2	1	4	2	32	0	0	2
729	45	0	0	70	2	0	2	1	12	0	0	2
730	1	1	1	54	1	0	5	2	21	0	0	2
731	22	1	0	64	2	2	3	2	11	1	0	2
732	57	0	1	51	1	1	5.8	3	26	0	0	2
733	56	0	0	56	1	1	2.2	3	25	1	0	2
734	56	0	0	59	1	1	4	3	36	0	0	2
735	56	0	0	52	2	1	4.3	3	22	1	0	1
736	56	1	0	53	1	1	0.5	1	10	0	0	2
737	13	1	0	50	2	1	3.5	3	35	1	1	1
738	10	1	0	52	2	1	5	4	32	2	1	1
739	26	0	0	65	1	1	4.5	1	11	0	0	2
740	15	1	0	58	2	0	0.5	1	23	0	0	2
741	26	0	0	52	2	1	5.5	4	39	2	0	2
742	26	0	0	51	1	1	2.2	2	25	0	0	2
743	26	0	0	62	2	1	3	2	41	0	0	2
744	26	0	1	57	1	1	4	2	29	0	0	2
745	26	0	0	59	1	0	2.5	2	26	0	0	2
746	4	1	0	70	2	1	6	3	14	0	0	2
747	26	0	0	62	1	2	4	4	19	0	0	2
748	27	0	0	52	1	2	4.5	3	20	0	0	1
749	27	0	0	62	2	1	6	3	30	0	0	2
750	27	0	0	64	2	1	6.5	3	34	0	0	2
751	26	0	0	56	2	1	0.5	1	50	0	0	2
752	26	0	0	71	1	1	4.5	3	22	1	0	2
753	26	0	1	61	1	2	1.5	1	20	0	0	2
754	26	0	0	69	1	2	3	1	33	0	0	2
755	26	0	0	70	2	1	5.2	4	24	0	0	2
756	8	1	0	60	1	1	3	1	3	0	0	2
757	22	1	0	46	1	1	4	3	20	2	0	2
758	61	1	0	66	2	1	3.3	2	8	1	0	2
759	59	0	0	50	1	0	3	3	25	0	0	2
760	26	1	1	66	1	3	4	3	40	3	0	2
761	12	1	1	60	1	1	7.5	3	31	1	0	2
762	19	1	0	50	2	1	4.5	3	27	2	0	1
763	15	1	0	64	2	1	5	4	28	2	1	1
764	23	0	0	51	2	1	8.5	3	14	0	0	2
765	9	1	0	54	1	1	4.8	4	16	0	0	1
766	24	0	1	60	1	1	2	2	29	1	0	1
767	6	1	0	52	1	1	3.5	4	34	3	0	1
768	5	1	0	56	1	2	3	2	24	1	0	2
769	24	0	0	69	2	2	3.3	4	19	1	1	2
770	25	0	0	54	1	1	3.2	1	11	0	0	2
771	25	0	0	58	1	1	2	1	14	0	0	2
772	11	1	1	46	1	1	5	3	25	2	0	1
773	13	1	0	54	2	2	4	3	30	1	0	1
774	4	1	0	70	1	1	7	4	24	2	0	2
775	8	1	0	61	1	2	7	3	45	2	0	2
776	34	0	0	39	2	1	3	3	17	0	0	2
777	7	1	0	52	1	3	5	4	25	3	0	2
778	31	1	0	50	1	1	4	2	23	0	0	2
779	22	1	0	67	2	1	6	3	25	3	1	2
780	14	1	1	59	1	1	2	3	25	3	1	2
781	23	1	0	51	1	1	3	3	22	0	0	2
782	30	1	0	65	1	1	4	3	28	0	0	2
783	35	0	0	53	1	1	3	2	19	0	0	2
784	7	1	0	69	1	1	8	3	36	3	0	2
785	27	1	0	76	2	1	6	3	10	2	0	2
786	66	0	0	61	1	1	4	1	17	0	0	2
787	66	0	0	48	1	1	4	3	33	1	0	2
788	66	0	1	62	1	2	3	2	23	0	0	2
789	66	0	0	76	2	2	6	2	22	0	0	2
790	66	0	0	67	2	0	3	2	15	1	0	2
791	15	1	0	64	1	0	6	3	30	0	0	2
792	60	0	0	63	1	1	3.3	3	27	2	1	2
793	17	1	1	57	1	1	3.2	3	43	1	1	1
794	16	1	0	50	1	1	3.5	3	41	2	0	2
795	13	1	0	70	1	2	3.5	3	27	3	0	2
796	10	1	0	67	1	1	4.5	3	37	3	0	2
797	55	0	1	65	0	1	4	2	43	0	1	2
798	14	1	0	55	2	2	4	1	29	2	1	2
799	26	1	0	52	2	1	4	4	27	2	0	1
800	22	0	0	52	2	0	7.5	4	12	1	1	2
801	22	0	0	56	1	1	1	1	27	0	0	2
802	22	0	0	58	2	1	4	1	6	0	0	2
803	4	1	0	50	2	1	4.5	3	33	1	1	2
804	5	1	0	57	1	1	5.5	3	37	0	0	2
805	14	0	1	50	2	1	3	3	26	0	1	2
806	55	0	0	56	1	1	2.7	3	25	0	0	2
807	7	1	0	56	2	0	4	3	35	2	0	2
808	43	0	1	50	1	0	4	3	27	0	0	2
809	15	1	0	58	1	1	3	2	28	2	0	2
810	19	1	0	51	1	1	5	3	21	1	0	2
811	39	0	0	59	2	1	4.5	2	25	0	1	2
812	21	1	0	53	1	1	4	3	24	0	0	2
813	37	1	1	52	1	0	5	3	46	0	0	2
814	60	1	0	57	1	1	4.5	3	41	0	0	2
815	20	1	0	54	1	1	5	3	20	1	0	2
816	16	1	0	71	2	1	4	3	27	0	0	2
817	46	1	0	48	1	1	4	2	26	1	0	2
818	8	1	0	55	2	0	8	3	17	1	0	1
819	45	1	0	46	2	0	6	3	27	3	0	2
820	18	1	0	36	2	1	10	3	30	1	0	2
821	18	0	0	47	2	1	5	3	16	1	0	2
822	67	0	0	50	1	0	5	3	50	2	0	2
823	12	1	1	50	2	1	5	1	23	3	0	2
824	66	0	0	58	1	1	5	3	25	0	1	2
825	67	0	0	59	2	1	2	1	13	0	0	2
826	67	0	0	53	2	1	6	3	32	0	0	2
827	43	0	0	50	2	1	5	2	18	0	0	2
828	13	1	0	50	2	2	4	3	27	1	0	2
829	7	1	0	68	2	1	6	3	28	3	0	1
830	35	1	0	49	1	0	3	2	33	0	0	2
831	60	1	0	54	1	1	5	3	26	2	0	2
832	38	1	0	47	2	1	4	3	21	1	0	2
833	49	1	1	70	1	0	3.4	3	26	0	0	2
834	58	0	0	63	1	1	5.5	3	13	0	0	1
835	58	0	0	51	1	2	1.2	1	54	0	0	2
836	34	0	0	68	1	1	2.2	2	25	0	0	2
837	57	0	0	71	1	1	4	3	19	0	1	2
838	25	0	0	51	2	2	8	4	20	2	0	1
839	25	0	0	56	1	1	2.1	1	13	0	1	2
840	26	0	0	55	2	2	4.2	3	70	1	0	1
841	26	0	0	51	1	1	3	1	19	0	0	2
842	16	1	0	73	1	2	9	4	19	3	0	1
843	4	1	0	66	2	1	3.5	4	21	2	0	1
844	26	0	0	56	1	2	6	2	47	2	0	2
845	25	0	1	59	1	1	2.5	3	41	0	0	2
846	25	0	0	62	2	1	5	2	22	0	1	2
847	25	0	0	57	1	1	3	4	32	1	0	2
848	25	0	0	58	1	2	3.7	2	20	0	1	2
849	6	1	0	58	2	0	4	3	36	3	0	1
850	24	1	0	52	1	1	6	4	23	1	0	2
851	68	0	0	58	2	1	4.5	2	30	1	0	2
852	23	1	0	52	1	1	4	4	16	0	1	2
853	55	1	0	44	2	2	5	3	18	2	0	2
854	19	0	1	42	2	1	7	4	25	0	1	2
855	25	0	0	55	2	1	5.3	3	24	0	0	2
856	19	1	0	51	1	2	8	3	19	0	1	1
857	24	0	1	60	1	1	2.5	2	11	0	1	2
858	24	0	0	49	2	1	5.5	3	58	2	0	2
859	24	0	0	70	1	1	4	3	64	1	0	2
860	66	0	0	60	1	0	3	3	20	0	0	2
861	31	1	1	44	2	1	6	3	20	1	0	2
862	7	1	0	67	2	1	4	3	23	1	0	2
863	37	0	0	66	2	1	7	3	22	0	0	2
864	17	0	0	68	2	1	3	3	19	2	0	2
865	65	0	0	64	1	1	3.5	1	23	0	0	2
866	64	0	1	66	1	0	3	3	30	2	0	1
867	6	1	0	60	2	2	5	4	23	3	0	2
868	27	0	0	50	1	1	6.5	4	33	0	0	1
869	20	1	0	52	2	1	7.5	2	15	1	0	2
870	10	1	0	54	2	1	6.5	3	25	2	0	2
871	54	0	0	53	1	1	2	1	15	0	0	2
872	7	1	0	63	2	2	4	3	25	2	0	2
873	54	0	0	42	1	1	4	2	18	0	0	2
874	15	1	0	72	1	1	5.2	3	22	0	0	1
875	5	1	0	48	1	2	4	3	48	2	0	1
876	24	0	0	71	1	1	1.5	1	15	0	1	2
877	24	0	0	60	2	0	2.5	3	18	2	0	1
878	24	0	0	59	1	1	0.8	1	26	0	0	2
879	24	0	0	60	1	1	1	1	10	0	0	2
880	8	1	0	63	2	1	4.5	4	25	3	0	2
881	24	0	0	50	1	0	4	3	14	1	1	2
882	13	1	0	59	2	1	3.8	3	35	1	0	1
883	11	1	0	63	2	2	3	3	24	0	0	1
884	7	1	0	69	1	0	5	3	8	0	0	2
885	44	0	0	54	1	1	7	2	33	0	0	2
886	10	1	0	70	2	1	2	1	15	0	0	2
887	42	1	0	65	2	1	4	3	30	0	0	2
888	40	1	1	43	1	1	5	3	19	0	0	2
889	35	1	0	53	1	1	6	3	22	2	0	1
890	5	1	0	55	2	1	5.5	3	25	3	0	2
891	4	1	1	74	1	1	2.5	3	19	0	0	2
892	8	1	0	69	2	1	5	3	27	1	0	2
893	4	1	0	50	2	1	4	3	28	1	0	1
894	6	1	0	57	2	1	5	3	18	2	0	2
895	64	0	0	69	2	2	8.5	3	22	1	0	2
896	64	0	0	51	1	0	4	3	50	0	0	2
897	5	1	0	58	1	2	5	3	24	0	0	2
898	7	1	0	41	2	2	8	4	29	3	0	1
899	34	0	0	60	2	1	6	3	40	1	1	2
900	65	0	0	56	2	1	4	3	12	0	0	2
901	65	0	0	57	2	0	2	1	19	0	0	2
902	44	0	0	51	0	1	6	3	12	0	0	2
903	15	1	0	58	2	1	7	3	32	2	0	1
904	26	1	0	59	1	1	4	3	8	2	1	2
905	50	1	0	61	1	1	4.5	3	42	3	1	2
906	36	1	0	42	1	1	6	3	8	0	0	2
907	65	0	0	50	2	0	7	3	19	1	0	2
908	6	1	0	65	2	0	6	2	23	1	0	2
909	26	1	0	67	1	1	10	3	12	2	0	2
910	47	0	1	58	1	0	5.5	3	8	0	0	2
911	36	1	0	54	1	0	6	3	16	1	0	2
912	25	0	0	49	2	1	4.5	4	22	2	0	1
913	25	0	0	55	1	1	2.3	1	29	0	0	2
914	25	0	0	55	2	1	3.5	4	25	2	0	1
915	14	1	0	60	1	1	7.5	3	55	2	0	1
916	25	0	0	63	1	1	2.6	1	53	0	0	2
917	8	1	0	50	2	2	3	3	14	2	0	2
918	26	0	0	65	2	0	3.5	3	35	0	1	2
919	27	0	0	74	2	2	5.3	2	38	0	0	2
920	30	0	0	64	2	2	6	3	41	1	1	2
921	27	0	0	53	2	1	2.5	4	23	2	0	1
922	14	1	0	61	2	1	4	4	31	1	0	2
923	28	0	0	63	2	0	6	3	23	0	0	2
924	28	0	0	54	2	1	2.8	3	22	0	0	1
925	28	0	1	72	2	1	4	1	19	0	0	2
926	19	0	0	55	2	2	4.5	4	28	2	0	1
927	28	0	1	62	1	1	3	4	34	1	0	2
928	24	1	0	77	2	2	5	3	21	1	0	2
929	60	0	0	62	1	0	2.6	3	40	0	1	2
930	33	1	0	67	1	1	5	3	3	0	0	2
931	30	0	0	61	1	0	5	3	29	0	0	2
932	113	0	0	54	1	1	1	1	9	0	0	2
933	16	1	0	67	1	1	10	3	23	1	0	2
934	4	1	0	56	1	2	5	3	10	2	0	2
935	6	1	0	63	2	2	3	1	15	3	1	2
936	9	1	0	54	1	1	5	3	37	3	1	1
937	27	1	0	65	1	1	6	2	18	0	0	2
938	8	1	0	68	2	1	7	3	14	2	0	2
939	66	1	0	48	2	1	4	4	18	1	0	2
940	24	1	0	59	2	1	5	3	30	1	0	2
941	15	1	0	47	1	1	12	3	21	0	0	2
942	45	0	0	56	1	1	4.2	1	62	0	1	2
943	20	1	0	66	1	1	4	2	15	0	0	2
944	8	1	0	49	2	1	4	4	35	2	0	2
945	6	1	0	43	1	1	9	3	6	1	0	2
946	7	1	0	77	1	1	4	4	11	1	1	1
947	21	1	1	50	1	2	5	4	27	3	0	1
948	27	0	0	47	2	1	3	1	13	0	0	2
949	44	0	0	64	2	2	3	2	37	0	0	2
950	19	1	0	57	2	1	4	2	16	1	0	2
951	23	1	0	69	2	1	3.5	3	17	0	0	2
952	19	1	0	61	2	1	3.8	2	6	0	0	1
953	29	0	0	63	1	1	3.8	3	16	2	0	1
954	6	1	0	47	2	0	10	4	46	3	0	2
955	14	1	0	60	2	2	4.7	4	14	2	0	1
956	14	1	0	57	1	2	4	3	27	3	0	2
957	29	0	1	58	1	1	4	3	28	1	1	1
958	10	1	0	71	2	1	5	3	12	1	0	1
959	8	1	0	53	2	1	5.5	2	15	2	0	2
960	29	0	0	74	1	0	0.5	1	20	0	0	2
961	15	1	0	53	2	1	5.8	4	32	2	0	1
962	29	0	0	52	1	2	3.6	1	13	1	0	2
963	27	1	0	57	2	1	3	3	19	1	1	1
964	30	0	0	76	2	1	5	4	47	1	0	1
965	30	0	0	58	1	1	1.5	1	22	0	0	2
966	30	0	1	62	2	0	4	3	18	0	0	2
967	30	0	0	76	1	0	2.8	3	5	0	0	1
968	30	0	0	59	1	0	3.5	1	33	0	0	2
969	30	0	0	63	1	1	3.2	1	29	0	0	2
970	30	0	0	58	1	1	5	3	21	2	0	2
971	20	1	0	58	1	1	5.7	3	37	2	0	2
972	48	0	0	65	2	2	6	3	33	0	1	1
973	24	1	0	67	1	1	4	3	20	0	0	2
974	11	1	0	50	1	2	6	3	35	3	0	2
975	36	1	0	65	2	1	6	3	32	1	0	1
976	1	1	0	68	1	1	1.5	1	25	0	0	2
977	30	1	0	50	1	1	5	3	41	0	0	2
978	13	1	0	71	2	2	5	3	35	0	0	2
979	18	1	0	57	1	1	5	3	38	2	0	2
980	18	1	0	54	2	1	5.5	3	16	2	0	2
981	10	1	0	60	1	1	6.5	3	26	0	0	2
982	11	1	0	57	2	1	8	3	16	3	0	2
983	44	0	1	62	2	1	3	2	15	0	0	2
984	28	1	0	66	1	2	4.5	4	26	0	0	2
985	47	0	0	57	2	1	3.5	3	23	0	0	1
986	47	0	0	66	1	1	3	1	38	0	1	2
987	23	1	0	69	1	1	2.5	3	35	0	0	2
988	9	1	0	54	2	1	5.5	3	49	2	0	1
989	43	1	0	57	1	1	3.5	3	17	1	0	2
990	17	1	0	62	2	1	4.2	4	14	1	0	2
991	17	1	0	58	1	1	5	3	28	0	0	2
992	31	0	0	50	1	1	2	1	20	0	1	2
993	32	0	0	61	1	2	4	2	26	0	0	2
994	31	0	0	54	2	1	2.5	3	23	2	1	2
995	31	0	0	46	1	1	3.5	4	14	1	0	1
996	28	0	0	59	2	0	5.8	3	17	0	0	2
997	48	0	1	58	1	1	1.5	1	22	0	0	2
998	49	1	0	61	2	1	7	3	38	0	0	2
999	15	1	0	47	1	1	4	2	72	2	0	2
1000	13	1	0	64	1	1	6	3	26	3	1	1
1001	13	0	0	48	1	1	5	3	50	2	0	2
1002	42	0	0	65	1	1	2	1	7	0	0	2
1003	12	1	0	66	2	1	4	2	10	0	0	2
1004	17	1	0	72	1	0	5	3	20	1	0	2
1005	42	0	0	58	2	0	3	1	29	0	0	2
1006	42	0	0	72	2	1	6	2	28	0	0	2
1007	38	1	0	65	1	1	4	4	20	2	0	2
1008	9	1	0	53	1	1	9	3	29	0	0	2
1009	36	1	0	51	1	0	5	2	24	0	0	2
1010	15	1	0	70	1	1	7	3	24	3	0	2
1011	11	1	0	58	2	2	2	2	16	1	0	2
1012	42	0	0	55	1	1	5	3	30	0	0	2
1013	14	1	1	64	1	1	4.5	3	18	0	0	2
1014	5	1	0	52	2	0	6	2	14	1	0	2
1015	41	1	0	54	1	1	2.5	2	40	3	0	2
1016	6	1	1	73	0	2	5	3	45	0	0	2
1017	8	1	0	62	1	0	1.5	3	14	0	0	2
1018	22	1	0	51	2	1	4.6	3	18	1	0	1
1019	21	1	0	62	2	1	9.5	3	26	1	0	2
1020	8	1	0	60	2	1	7.5	3	24	2	1	2
1021	10	1	1	61	2	1	5.2	3	39	1	0	2
1022	46	1	1	59	2	1	2	1	13	1	1	2
1023	27	1	0	61	1	0	7	3	6	1	0	2
1024	43	0	0	54	1	1	5	3	9	0	0	1
1025	4	1	0	59	1	1	7	3	43	0	0	2
1026	40	1	0	71	2	0	5	3	22	0	1	2
1027	26	1	0	47	2	1	3	3	15	0	0	2
1028	42	1	0	53	2	0	3	3	18	0	0	1
1029	18	1	0	68	2	1	4.5	3	37	2	0	2
1030	57	0	0	65	1	2	4.7	3	29	1	0	2
1031	7	1	0	54	1	0	6.5	3	37	1	1	2
1032	10	1	0	55	2	1	6.2	3	28	0	0	1
1033	24	1	0	62	2	1	5.5	1	42	1	0	2
1034	13	1	0	57	1	1	4.5	3	20	0	0	2
1035	26	1	0	65	1	1	1.5	2	29	1	0	2
1036	27	1	0	62	2	1	7.5	3	21	0	0	2
1037	13	1	0	56	2	1	8	3	53	3	0	2
1038	24	1	1	47	1	1	3	3	28	1	1	1
1039	24	1	1	57	1	1	3.5	2	27	0	0	2
1040	45	0	0	52	1	0	1.2	1	25	0	0	2
1041	10	1	0	70	1	1	5.5	4	9	1	0	1
1042	45	0	0	55	2	1	4.5	3	18	1	0	1
1043	45	0	0	56	1	1	5.3	3	20	0	0	1
1044	45	0	0	43	1	0	3.1	1	22	1	0	2
1045	31	0	0	51	2	1	4	2	40	0	0	2
1046	31	0	0	47	2	1	2.5	2	21	0	0	2
1047	31	0	1	56	1	1	1.2	1	15	0	1	2
1048	19	1	0	53	1	2	4	4	17	3	0	1
1049	12	1	0	61	2	1	7.2	3	26	0	0	2
1050	31	0	1	63	1	1	3	1	23	0	0	2
1051	31	0	0	71	1	0	3.5	3	34	0	0	2
1052	31	0	0	73	2	1	3	1	22	0	1	2
1053	21	1	0	64	1	1	5	3	26	1	0	2
1054	26	1	0	66	2	1	9	4	40	2	0	2
1055	40	1	0	49	0	1	4	3	29	1	0	1
1056	17	1	0	72	1	1	5	2	23	0	1	2
1057	26	1	0	48	2	1	4	3	23	1	0	2
1058	16	1	0	52	2	1	3	3	13	2	0	2
1059	41	0	0	66	2	1	6	3	35	0	1	2
1060	41	0	0	70	1	1	4	3	24	1	0	2
1061	22	1	0	67	2	0	5	3	33	1	0	2
1062	15	1	1	67	1	2	3	3	14	2	0	1
1063	6	1	0	52	2	1	5	3	38	1	0	2
1064	24	0	0	63	1	1	4.5	3	8	0	0	2
1065	8	1	0	59	1	0	8	4	15	2	0	2
1066	24	0	0	46	1	1	3	3	29	0	0	2
1067	22	1	0	58	1	1	3	3	6	1	0	2
1068	32	0	0	55	2	0	4	3	25	0	0	2
1069	29	1	0	60	1	1	6	3	28	3	0	1
1070	32	0	0	57	2	2	3	2	7	1	0	2
1071	33	0	0	56	2	1	4.5	1	39	0	0	2
1072	32	0	0	64	2	1	2	1	24	0	0	2
1073	33	0	0	60	1	2	3.5	2	25	1	0	2
1074	9	1	0	41	2	0	13.5	3	31	0	0	2
1075	33	0	1	62	1	1	4.5	2	16	0	0	2
1076	22	1	0	44	2	0	5	3	26	0	0	2
1077	10	1	0	76	2	1	7.5	3	17	1	0	2
1078	48	1	0	52	1	0	2.7	3	10	0	0	2
1079	57	0	0	65	1	1	4	3	44	2	0	1
1080	27	1	0	51	2	1	2	3	35	3	0	2
1081	29	1	0	56	1	1	4	3	55	1	0	2
1082	15	1	1	61	1	1	3.5	3	34	2	0	1
1083	33	0	0	52	1	0	5	3	6	0	0	2
1084	33	0	1	57	1	1	3.5	2	14	0	0	2
1085	33	0	0	49	1	1	3.5	3	21	0	1	2
1086	12	1	0	61	2	2	7	2	24	0	1	2
1087	13	1	0	67	1	1	5.5	4	20	2	0	2
1088	31	0	0	53	2	0	5	3	18	0	0	2
1089	8	1	1	54	0	1	0.5	1	16	1	0	2
1090	22	1	0	57	2	1	8	3	17	1	0	2
1091	32	0	0	46	1	0	6	3	20	0	0	2
1092	4	1	0	56	2	0	3	3	10	3	0	2
1093	30	0	0	71	2	1	5	2	15	1	1	2
1094	30	0	0	44	1	1	4	3	12	0	0	2
1095	32	0	0	58	0	0	4	3	5	0	0	2
1096	115	0	0	61	2	1	5	2	24	0	0	2
1097	13	1	0	54	2	0	3	3	31	0	0	2
1098	35	0	0	50	1	1	0.6	1	23	0	0	2
1099	21	1	0	45	1	1	3	3	29	0	0	2
1100	28	1	0	52	1	1	4	3	23	0	1	2
1101	11	1	0	58	2	2	3	3	20	0	1	1
1102	28	1	0	60	1	0	5.5	3	37	1	0	2
1103	45	0	0	78	2	1	4	3	27	1	0	2
1104	23	1	0	50	2	1	3.5	3	17	1	0	2
1105	4	1	0	77	1	0	4.5	3	61	1	0	2
1106	4	1	0	57	1	1	3.5	4	29	1	0	2
1107	34	1	0	68	2	1	4	3	21	0	0	2
1108	34	0	0	53	2	0	5.5	3	35	0	0	1
1109	9	1	0	42	2	2	3.5	3	38	2	0	2
1110	18	1	0	58	1	1	5	3	39	2	0	2
1111	34	0	0	54	1	1	3	3	21	1	1	1
1112	21	1	0	56	1	1	7	4	26	2	0	2
1113	34	0	0	73	1	1	7.8	3	37	0	0	2
1114	7	1	0	52	1	2	5	3	24	1	0	2
1115	34	0	0	39	1	2	1.5	2	13	0	0	2
1116	9	1	1	38	1	1	5	3	17	2	1	2
1117	115	0	0	50	2	1	4	2	19	0	0	2
1118	31	0	0	63	2	0	1	1	9	0	0	2
1119	17	1	1	51	1	1	7	3	19	1	0	2
1120	10	1	0	69	1	1	7	3	23	1	0	1
1121	44	0	0	65	2	1	2.8	3	27	0	0	2
1122	44	0	0	54	2	1	4	3	32	2	0	1
1123	45	0	1	53	2	1	4.5	3	27	0	1	1
1124	5	1	0	68	1	2	4.5	2	25	0	0	2
1125	5	1	1	60	1	1	4	3	14	1	0	1
1126	20	1	0	57	1	0	4	3	60	0	0	1
1127	56	1	0	59	1	1	4	3	50	1	0	2
1128	21	1	0	61	1	1	5	3	27	0	0	2
1129	44	0	0	54	2	1	6.5	3	38	0	0	2
1130	15	0	1	61	1	1	3.5	3	24	0	0	1
1131	15	0	1	57	1	1	3.5	2	9	1	0	2
1132	15	0	1	59	2	1	5.5	3	22	0	1	2
1133	14	1	0	61	2	1	4.5	4	18	1	0	1
1134	15	0	0	55	1	2	3	2	20	2	0	2
1135	15	0	0	71	2	1	3.5	2	1	0	1	2
1136	15	0	0	42	2	1	4.5	3	31	1	0	1
1137	15	0	0	66	2	2	4.7	4	15	2	0	2
1138	9	1	0	55	2	1	3.5	4	23	2	1	2
1139	14	0	0	76	2	1	5	3	36	0	0	1
1140	15	0	0	46	2	1	2.5	2	17	0	0	1
1141	13	0	0	47	2	1	3.6	3	16	0	0	2
1142	14	0	0	62	2	1	5	3	26	0	0	1
1143	14	0	0	64	2	2	4	3	39	1	0	2
1144	14	0	0	48	2	1	5.4	3	41	2	0	1
1145	14	0	0	60	2	1	4.2	4	30	0	0	2
1146	14	0	0	50	2	2	3.8	3	21	0	0	1
1147	14	0	0	68	2	1	6	3	35	0	0	2
1148	14	0	0	72	2	1	4.5	2	43	0	0	2
1149	62	0	0	50	1	0	4	3	13	1	1	2
1150	13	0	0	56	2	1	5	3	47	3	0	2
1151	61	0	0	67	2	1	2	1	21	0	1	2
1152	15	1	0	64	2	1	3	3	26	1	0	1
1153	61	0	0	70	2	1	4	2	23	1	0	2
1154	12	1	0	57	2	1	5	3	28	1	1	2
1155	14	1	0	55	2	3	5	3	25	2	1	2
1156	22	1	0	54	2	1	6	3	37	2	0	2
1157	40	1	0	60	2	1	14	1	35	2	1	2
1158	7	1	0	64	1	2	5	3	20	3	0	1
1159	45	0	0	53	2	1	1.5	3	19	0	1	2
1160	7	1	0	66	2	2	4	3	29	2	0	2
1161	43	0	1	59	1	1	2	2	33	0	0	2
1162	32	1	1	53	1	2	7	3	24	1	0	2
1163	15	1	0	55	2	2	5	3	17	2	0	2
1164	12	0	0	64	1	1	3.5	3	16	1	0	1
1165	3	1	0	54	2	0	3.5	4	28	2	1	2
1166	12	1	0	50	2	1	4	3	32	3	1	2
1167	29	1	0	58	2	1	3	2	27	3	1	2
1168	61	0	1	56	1	0	6	3	41	1	0	2
1169	61	0	0	62	1	1	4.5	2	27	0	0	2
1170	58	1	0	50	2	1	3	4	12	0	0	1
1171	14	1	0	49	2	1	5	3	27	2	1	2
1172	14	0	0	59	1	0	1	1	27	0	0	2
1173	14	0	0	70	0	2	3	2	22	1	0	2
1174	14	0	0	66	1	0	1	1	27	0	1	2
1175	14	0	0	54	2	1	5.5	4	24	2	0	2
1176	14	0	0	65	2	1	2.5	3	22	0	1	2
1177	13	0	0	64	2	1	4.5	3	27	0	0	2
1178	14	0	0	68	2	1	4	1	19	1	0	2
1179	14	0	0	63	2	2	2.5	1	13	0	0	2
1180	14	0	0	55	2	1	5	4	39	1	0	2
1181	14	0	1	68	1	1	2.3	1	12	0	0	2
1182	14	0	0	61	2	1	4	2	10	0	0	2
1183	13	0	1	50	1	1	3.8	3	11	0	0	1
1184	13	0	1	59	2	1	0.5	1	7	0	1	2
1185	13	0	1	68	1	1	2.5	3	34	0	0	1
1186	13	0	0	56	1	1	1.3	1	23	0	0	2
1187	13	0	0	72	0	0	3	1	36	0	0	2
1188	13	0	0	59	0	0	8.2	3	64	1	1	1
1189	15	1	0	73	2	1	3.6	3	42	3	0	2
1190	17	0	0	58	2	1	4	1	12	0	1	2
1191	17	0	0	58	2	1	4.5	1	18	1	0	1
1192	17	0	0	54	1	0	0.5	1	9	0	1	2
1193	17	0	0	64	1	1	2.3	1	18	0	0	2
1194	17	0	0	50	2	1	4.2	3	32	1	0	2
1195	11	1	0	68	2	1	2.5	3	32	2	0	2
1196	8	1	0	55	2	1	3	4	26	3	1	2
1197	16	0	0	57	1	1	1	1	15	0	1	2
1198	12	1	0	46	1	2	5	3	20	1	0	2
1199	16	0	0	60	1	2	4	3	18	0	1	1
1200	16	0	0	49	2	2	5	3	46	1	0	1
1201	16	0	0	60	1	1	3.5	2	25	1	0	2
1202	16	0	0	68	1	1	7.5	4	25	0	0	2
1203	16	0	0	62	1	2	5	4	12	0	0	2
1204	14	1	0	68	1	2	4	3	55	3	1	2
1205	16	0	0	66	2	2	5	3	24	0	0	2
1206	16	0	0	64	1	1	4	3	24	2	0	2
1207	16	0	0	53	2	1	7	2	37	1	0	2
1208	16	0	0	68	1	1	3	3	30	2	0	1
1209	11	1	0	55	1	1	5	3	59	2	0	2
1210	16	0	0	61	2	1	5	3	26	0	0	2
1211	8	1	0	46	2	1	8	3	22	3	0	1
1212	13	1	1	77	2	1	2	3	16	3	0	1
1213	2	1	0	75	2	1	4	3	54	2	1	2
1214	16	0	1	53	2	1	5	2	36	1	1	2
1215	16	0	1	58	1	1	5	2	48	2	0	2
1216	15	0	0	51	2	1	5	3	46	0	0	2
1217	15	0	0	57	2	2	2.3	1	19	1	0	2
1218	15	0	1	57	1	2	3.5	2	35	0	1	2
1219	15	0	0	74	2	1	4	1	17	1	0	2
1220	15	0	0	46	2	1	5.5	4	20	0	1	1
1221	15	0	0	66	2	2	4	3	58	2	0	2
1222	15	0	0	45	1	1	3.5	2	44	0	1	2
1223	15	0	0	54	2	1	3	3	22	1	0	2
1224	128	0	0	54	1	1	7	3	25	0	0	2
1225	22	1	0	61	1	1	2	3	10	0	0	2
1226	64	0	0	49	2	2	5	1	17	1	1	2
1227	23	1	0	54	2	1	8	4	29	1	0	2
1228	4	1	0	64	2	2	6	3	35	3	0	2
1229	64	0	0	65	1	1	4.5	3	49	0	0	2
1230	29	1	0	53	2	2	4.5	3	34	3	0	1
1231	39	1	0	72	2	1	9	3	29	2	1	2
1232	21	1	0	60	2	2	3	2	19	1	0	2
1233	8	1	0	72	2	2	4.5	3	29	1	0	2
1234	17	1	0	44	1	0	5	3	32	1	0	2
1235	13	1	0	57	2	2	4	3	27	2	0	2
1236	11	1	0	52	2	1	4.5	3	47	3	0	2
1237	63	0	0	54	2	1	4	1	29	0	1	2
1238	36	0	1	50	0	1	3	3	48	0	0	2
1239	63	0	0	68	2	1	4	3	42	0	0	1
1240	22	0	0	50	2	2	3.5	3	35	2	0	2
1241	22	0	0	65	2	2	8.5	1	9	0	1	2
1242	17	1	0	50	2	2	4.5	4	15	2	0	2
1243	22	0	0	45	1	1	1.6	2	18	0	0	2
1244	22	0	0	51	2	0	3	2	14	2	0	2
1245	22	0	0	54	1	1	4	3	16	0	0	1
1246	21	0	0	62	2	0	1	1	37	0	0	2
1247	22	0	1	60	1	2	1.5	1	17	0	0	2
1248	22	0	0	54	2	1	3.5	3	16	1	0	2
1249	2	1	0	80	2	2	3.5	1	10	1	1	2
1250	22	0	0	66	2	1	3.5	1	15	0	0	2
1251	21	0	0	70	1	1	3.5	2	24	1	0	2
1252	21	0	0	68	1	1	5	3	21	0	0	2
1253	15	1	0	71	2	1	5.5	3	26	3	0	1
1254	21	0	0	66	1	1	1.5	1	29	0	1	2
1255	21	0	0	53	2	1	1.7	1	20	0	0	2
1256	6	1	0	63	2	1	4.5	3	16	2	0	2
1257	21	0	0	52	2	2	4	3	32	0	1	2
1258	21	0	0	56	2	1	3.5	3	41	0	1	1
1259	21	0	0	44	2	1	2	2	33	0	1	2
1260	21	0	0	61	1	1	1.8	1	19	1	1	2
1261	65	1	0	61	2	1	6	2	32	1	0	2
1262	9	1	0	60	2	1	10	4	14	2	1	1
1263	16	1	0	54	1	2	3.5	3	21	1	0	2
1264	25	1	0	60	1	2	3	2	37	0	0	2
1265	48	1	0	51	2	1	5.5	3	27	0	0	2
1266	30	1	0	65	2	1	5	3	32	3	0	2
1267	32	0	0	45	1	1	4	2	60	0	0	2
1268	7	1	0	54	1	2	1.5	1	23	2	0	2
1269	63	0	0	66	1	0	2	2	32	0	0	2
1270	63	0	0	67	1	0	3.5	3	25	0	0	2
1271	44	1	0	51	2	0	4	3	21	0	0	1
1272	8	1	0	60	2	1	3	4	26	3	0	2
1273	18	1	0	69	1	1	4	3	28	2	0	2
1274	63	0	0	56	2	0	7	3	29	0	0	2
1275	15	1	0	49	2	1	5	4	27	2	0	2
1276	32	0	1	70	2	1	4	2	23	1	0	2
1277	63	0	0	65	1	1	3.5	1	11	0	0	2
1278	37	0	0	50	1	1	5	4	19	0	0	2
1279	4	1	0	55	2	2	3	2	21	0	0	2
1280	19	1	0	54	1	1	4.5	2	41	3	0	2
1281	7	1	0	63	2	2	6	3	34	3	0	2
1282	46	1	0	63	1	3	4.5	3	58	1	0	2
1283	44	0	0	65	2	1	5	3	36	0	0	2
1284	15	0	1	71	2	1	1	1	14	0	0	2
1285	12	1	0	65	1	2	4.5	4	39	2	0	2
1286	15	0	1	52	1	1	3.8	2	40	0	1	2
1287	15	0	0	56	2	0	3	1	22	1	0	2
1288	15	0	0	68	2	1	5	3	32	2	1	2
1289	15	0	0	56	2	2	3	3	29	3	0	2
1290	7	1	0	74	2	1	3	3	16	1	1	2
1291	11	1	0	64	2	2	5	4	16	2	1	1
1292	21	0	0	48	2	1	6.5	3	30	0	0	1
1293	2	1	0	59	2	1	8	4	12	1	0	1
1294	21	0	0	55	1	2	2.7	3	25	0	1	2
1295	21	0	0	60	2	0	0.5	1	17	0	0	2
1296	21	0	0	51	1	2	1	1	18	1	0	2
1297	20	0	0	69	2	1	7	4	26	0	1	2
1298	21	0	0	64	2	1	1.4	2	19	0	0	2
1299	21	0	0	61	2	1	3	2	28	0	0	2
1300	20	0	0	58	2	1	3	3	38	0	0	1
1301	20	0	0	59	2	2	6.8	2	32	0	1	2
1302	20	0	0	70	1	1	3	2	42	0	0	2
1303	20	0	0	65	2	0	5	3	28	0	0	2
1304	13	1	0	62	2	1	4	3	33	2	0	2
1305	20	0	0	71	2	1	6.5	1	21	0	0	2
1306	5	1	0	63	2	0	3.6	2	53	1	0	2
1307	18	0	1	65	2	2	6	3	23	2	0	1
1308	20	0	0	69	1	1	3	2	13	1	1	2
1309	19	0	0	73	2	1	3.5	3	15	1	0	2
1310	17	1	0	47	2	1	5.8	4	45	1	1	2
1311	19	0	0	63	2	1	1.5	1	24	0	0	2
1312	19	0	0	75	1	0	3	3	15	2	0	2
1313	15	1	0	64	2	1	3	3	22	2	0	2
1314	19	0	0	59	1	2	4.5	2	12	0	0	2
1315	19	0	0	57	1	2	4.5	3	13	0	0	2
1316	10	1	0	74	1	1	4	3	19	2	0	1
1317	19	0	0	55	2	2	2	2	26	1	1	2
1318	19	0	0	52	1	2	2	1	9	0	0	2
1319	19	0	1	62	2	1	3.5	3	27	2	0	2
1320	19	0	0	73	1	1	7	3	42	2	0	2
1321	19	0	0	59	2	1	6	3	32	0	0	2
1322	17	0	0	60	1	1	2	1	20	0	0	2
1323	16	1	0	66	1	1	5.5	3	24	0	0	2
1324	18	0	0	57	2	2	3.5	1	9	0	0	2
1325	18	0	0	57	2	1	4	3	24	1	0	2
1326	18	0	0	65	2	1	4	3	19	0	0	1
1327	8	1	0	67	2	2	3.5	3	24	2	0	1
1328	8	1	0	62	2	1	5	3	39	2	1	2
1329	18	0	1	66	1	1	3	2	20	0	0	2
1330	6	1	0	53	2	1	3.5	4	21	1	1	1
1331	8	0	0	44	2	1	3	3	24	1	0	2
1332	5	1	0	60	1	2	4.5	3	8	0	0	2
1333	17	0	0	62	1	1	4.5	3	36	0	0	2
1334	18	0	0	57	1	2	4.5	2	22	0	0	2
1335	9	1	0	63	1	1	4.5	3	46	2	0	2
1336	12	1	0	62	2	1	3	3	35	0	0	1
1337	18	0	0	53	2	1	4.8	3	34	2	1	2
1338	11	1	0	61	1	2	7	3	20	3	0	1
1339	17	0	1	54	1	1	3.5	2	34	0	0	2
1340	1	1	0	65	1	1	7.2	3	22	0	0	2
1341	3	1	0	60	2	1	6	3	18	2	0	1
1342	11	1	0	52	2	1	6.5	3	35	0	0	2
1343	13	0	0	68	2	0	1.2	1	20	0	0	2
1344	13	0	0	68	2	1	4	3	26	1	0	2
1345	13	0	0	55	1	1	3	2	20	0	1	2
1346	13	0	0	64	2	1	2	3	18	0	0	1
1347	12	0	0	74	2	1	6.8	3	25	1	0	2
1348	13	0	0	73	2	1	3.9	3	21	0	0	2
1349	13	0	0	76	2	1	4.5	3	19	0	0	2
1350	6	0	0	43	2	1	3	4	29	2	1	2
1351	20	1	0	61	2	2	4	3	18	2	0	2
1352	7	1	0	62	2	1	4.7	3	19	2	0	2
1353	12	0	0	59	2	1	6.5	4	26	2	0	1
1354	12	0	0	47	2	1	3	2	8	1	1	2
1355	12	0	0	63	2	1	3	2	16	2	0	1
1356	12	0	0	72	2	1	3.7	1	22	0	1	2
1357	12	0	1	68	2	1	4	3	29	0	0	2
1358	12	0	0	62	2	0	4	3	30	1	0	2
1359	12	0	0	47	1	1	7.5	3	24	0	0	1
1360	9	1	0	57	2	1	5	4	13	2	0	1
1361	20	1	1	57	1	0	0.5	1	11	0	1	2
1362	30	1	0	57	1	1	5	3	20	0	0	1
1363	43	0	0	48	2	1	3	1	24	1	1	2
1364	43	0	0	50	1	1	5.5	3	35	0	0	2
1365	10	1	0	56	2	1	2.5	3	18	2	0	1
1366	37	1	0	60	1	2	2.7	3	22	2	1	2
1367	43	0	1	61	1	2	1.9	1	21	0	0	2
1368	43	0	1	65	1	1	7.5	4	25	1	0	2
1369	43	0	0	58	1	1	4	3	21	1	0	2
1370	61	0	0	54	2	1	3	3	18	1	0	2
1371	42	1	0	61	2	1	3	2	32	1	0	2
1372	61	0	0	58	2	1	5	3	25	1	0	2
1373	61	0	0	68	2	1	4	3	36	0	0	2
1374	36	1	0	60	2	1	5	3	45	1	0	2
1375	60	0	0	68	2	1	4	3	30	1	0	2
1376	60	0	0	51	2	1	6	3	41	2	0	2
1377	6	1	0	49	2	1	3.5	3	36	2	0	2
1378	28	1	0	47	1	1	5	3	38	1	1	2
1379	29	1	1	50	1	1	5	3	30	2	0	2
1380	6	1	0	57	2	1	5	3	25	1	1	2
1381	60	0	0	69	0	1	3	1	21	0	0	2
1382	14	1	0	54	2	1	4	2	28	2	0	2
1383	11	0	0	60	2	1	2.5	2	25	0	0	2
1384	11	0	0	78	1	2	3.6	3	7	1	0	2
1385	39	1	0	64	1	1	3	2	32	1	0	2
1386	18	1	0	76	1	1	4.6	4	12	2	1	1
1387	6	1	0	60	2	1	6	4	30	2	0	2
1388	41	1	0	65	2	1	2	3	22	1	0	2
1389	44	0	0	55	2	1	6.5	3	28	0	0	2
1390	44	0	0	47	1	1	4.8	3	53	2	0	1
1391	30	1	0	54	2	1	4.6	3	41	1	1	2
1392	42	0	0	50	2	1	9	3	48	3	0	2
1393	41	0	0	58	1	1	4.5	3	31	0	1	2
1394	43	0	1	52	1	1	6	2	25	0	0	2
1395	43	0	0	51	1	1	2	2	27	0	1	2
1396	30	1	0	45	1	2	4.5	3	24	2	0	2
1397	11	1	1	64	2	1	3.5	3	33	2	0	2
1398	30	1	0	50	1	1	3.5	4	23	2	0	2
1399	30	1	0	54	1	1	4.5	3	17	0	0	1
1400	21	1	0	62	2	1	2	1	16	2	0	2
1401	7	1	1	68	1	2	3	2	13	1	0	2
1402	35	1	0	65	2	0	5	3	29	0	0	1
1403	7	1	0	55	1	1	4.5	2	17	0	0	2
1404	37	1	0	51	1	1	5	3	31	0	0	2
1405	17	1	0	43	2	1	7.5	3	21	2	0	1
1406	43	0	0	61	2	1	0.5	1	15	0	0	2
1407	43	0	0	59	1	1	4.5	3	24	1	0	2
1408	20	1	0	59	1	1	3	3	25	0	0	1
1409	23	1	0	45	2	1	10	1	22	0	0	2
1410	21	1	0	60	1	0	0.6	1	23	0	0	2
1411	42	0	1	62	1	1	2.5	1	21	0	1	2
1412	21	1	0	57	2	2	5	3	32	3	0	2
1413	21	1	0	52	2	1	8.2	4	25	0	1	2
1414	32	0	0	45	2	1	7	4	33	2	1	2
1415	14	1	0	59	2	1	1.5	3	25	2	1	2
1416	26	1	0	42	2	2	7	2	29	1	0	2
1417	13	1	0	53	1	1	6	3	29	3	0	2
1418	41	0	1	60	1	1	4.5	3	23	0	0	2
1419	15	0	0	64	2	1	2.5	3	19	0	0	2
1420	41	0	0	48	1	1	2.5	2	19	0	1	2
1421	22	1	0	36	1	2	6.5	3	36	2	0	2
1422	44	0	0	55	2	1	5.2	3	51	0	1	1
1423	44	0	1	55	1	1	4.5	3	30	2	0	1
1424	44	0	0	50	1	1	2	1	51	0	0	2
1425	17	1	0	63	1	1	6	3	61	2	0	2
1426	37	1	0	64	1	2	4	3	23	0	0	1
1427	5	1	0	56	2	2	4	3	36	1	1	1
1428	42	0	0	62	1	1	5	3	23	1	0	2
1429	42	0	0	46	1	1	2	3	26	2	0	2
1430	17	1	0	41	2	1	6	3	33	1	0	2
1431	42	0	1	68	1	2	4.5	3	22	2	0	2
1432	42	0	1	53	1	1	1.8	1	18	1	1	2
1433	42	0	0	53	1	1	2	3	19	1	1	2
1434	13	1	0	55	2	0	6.2	3	34	2	1	1
1435	5	1	0	41	2	0	10	3	18	3	0	2

## Sheet: Sheet2
ID	Case	Name	Approach	LND	Depthinvasion	Tstagebinary	Nstagetri	simplestage7thstratification
2	121464	杨善爱	2	1	6	2	2	2
3	125052	王国安	1	1	6	2	2	2
4	178943	熊大伦	1	2	6	2	1	2
5	155796	钱江洪	1	2	5	1	1	1
6	125738	陈金根	2	1	6	2	1	2
8	132506	汪关贤	1	2	6	2	2	2
9	135245	朱福山	1	1	6	2	0	1
10	135312	胡马森	2	3	6	2	0	1
11	135339	陈祥云	2	3	6	2	0	1
13	135482	沈阿毛	1	1	6	2	1	2
14	135484	李忠根	1	1	5	1	0	1
15	135546	周爱英	2	3	6	2	0	1
16	135577	陈仲沅	1	1	6	2	1	2
18	135704	楼定忠	1	1	6	2	2	2
19	164554	张才明	1	2	3	1	2	2
20	164758	陈吾松	1	2	6	2	0	1
21	164697	叶善义	1	1	6	2	2	2
22	164310	陈承娟	2	2	6	2	1	2
24	164796	吴后来	1	1	6	2	0	1
26	164843	岑农浩	0	1	6	2	0	1
27	164662	罗文华	1	2	6	2	0	1
28	164655	江忠义	1	1	3	1	0	1
29	164828	陈鸿根	1	2	6	2	0	1
30	164904	阮元信	1	2	6	2	2	2
32	165005	毛小牛	1	1	6	2	2	2
33	178847	黄乃友	1	1	5	1	1	1
34	178922	汪观茂	1	1	6	2	0	1
35	179030	张交流	1	2	6	2	0	1
36	178731	陈永华	1	1	6	2	1	2
39	135049	朱茂富	1	1	6	2	1	2
40	135055	孙柳江	1	2	5	1	0	1
41	135140	夏小忠	1	1	3	1	0	1
42	135142	袁信大	1	1	6	2	2	2
43	135143	汪舍九	1	1	6	2	2	2
44	135168	张金苗	1	2	6	2	2	2
45	165065	黄志润	1	2	7	2	2	2
46	165067	陈金海	1	2	7	2	0	2
47	164385	唐开富	1	2	6	2	0	1
49	165339	王锡者	1	2	6	2	1	2
53	165675	朱喜山	1	2	7	2	2	2
54	165423	陆正明	1	1	7	2	2	2
56	164068	凌冬光	1	1	6	2	2	2
58	165376	查米根	1	1	6	2	1	2
59	165695	黄岳良	1	1	3	1	0	1
60	134102	许月水	1	1	7	2	0	2
61	134154	罗才庆	1	1	4	1	2	2
64	134652	柳志炎	1	1	6	2	2	2
66	134686	李谢樵	1	1	6	2	2	2
67	163859	郑阿喜	1	2	6	2	0	1
70	134718	金兴山	1	1	6	2	0	1
71	134802	叶顺荣	1	1	6	2	0	1
72	134861	李林华	0	1	3	1	0	1
73	134905	徐维康	2	3	5	1	0	1
74	135004	陈连庆	1	2	4	1	0	1
75	135011	张月松	1	1	5	1	1	1
76	135018	楼相炎	1	1	6	2	2	2
77	166498	徐良水	1	2	7	2	2	2
79	162811	章有祥	1	2	7	2	2	2
80	162781	沈彩勇	1	2	6	2	1	2
82	162954	倪传荣	1	2	5	1	2	2
83	162455	王信朝	1	1	6	2	2	2
84	162920	章汉阳	1	2	6	2	2	2
85	162797	张 青	1	2	6	2	0	1
87	135835	许建中	2	3	6	2	0	1
88	135840	姚宝富	1	1	6	2	0	1
89	135846	吴桂山	1	2	5	1	1	1
90	135880	卢梅芬	1	2	4	1	0	1
91	101644	姜党富	2	1	5	1	0	1
93	163749	程有才	1	2	6	2	2	2
95	102240	郑松泉	2	1	6	2	0	1
96	102234	徐迎水	2	1	6	2	1	2
97	128970	刘双全	1	1	6	2	2	2
98	134045	李卫国	2	3	6	2	0	1
99	134096	孙秀娣	2	3	6	2	1	2
100	139392	张林荣	1	1	4	1	1	1
101	163731	赵洪涛	1	2	6	2	1	2
104	165792	毛阿羊	1	1	6	2	2	2
105	165498	胡金美	2	2	3	1	0	1
106	165954	诸利荣	1	2	5	1	2	2
109	166075	郑大贵	1	2	3	1	1	1
110	165978	李荷花	1	1	1	1	0	1
111	166202	王陈明	1	2	6	2	0	1
112	165965	杨必科	1	1	7	2	2	2
113	166106	陈友村	1	2	6	2	0	1
114	166336	何阿木	0	1	2	1	0	1
115	166267	朱宝兴	2	1	5	1	0	1
116	166408	余其江	2	1	6	2	0	1
118	166298	赵位校	1	2	6	2	0	1
119	166541	郑根法	1	2	4	1	0	1
121	132812	汪鉴清	1	1	6	2	1	2
123	107146	陈阿素	2	1	6	2	0	1
126	133286	吴国祯	1	1	7	2	2	2
127	133640	俞小江	1	1	6	2	1	2
128	133856	何忠福	0	1	6	2	2	2
129	135170	阮良荣	1	1	6	2	1	2
130	135173	缪定桂	1	1	6	2	2	2
131	163898	吴维枢	1	1	6	2	1	2
132	164118	郭夏云	2	1	3	1	0	1
133	164069	金彩娣	1	1	4	1	1	1
138	164049	姚玉林	2	1	6	2	0	1
139	162706	陈秀英	2	1	6	2	0	1
140	164302	潘明火	1	2	6	2	1	2
141	164366	蒋菊香	1	1	3	1	0	1
142	164259	卢有政	1	1	6	2	2	2
143	164363	齐孝正	2	2	5	1	0	1
144	164374	周永祥	1	2	6	2	1	2
145	164481	季松琪	1	2	6	2	1	2
147	135948	胡从喜	1	1	7	2	0	2
148	135956	王永钗	1	1	6	2	1	2
151	136020	方佃水	1	1	6	2	0	1
153	136031	沈曙光	0	1	6	2	2	2
154	136071	骆兰英	1	1	3	1	0	1
156	136120	张长寿	1	2	3	1	0	1
159	136143	苗万庆	1	2	6	2	1	2
161	136154	许二官	2	3	6	2	1	2
162	136162	许桂凤	1	1	6	2	2	2
163	136206	竺士刚	1	1	6	2	0	1
164	136264	朱文祥	2	1	6	2	1	2
167	136319	李福娣	1	2	5	1	0	1
170	155315	朱方仟	1	1	6	2	0	1
172	103054	张得宝	1	2	6	2	2	2
177	162789	姚竹根	1	2	5	1	2	2
178	162754	谢文琴	2	2	6	2	2	2
179	162255	赵厚春	1	2	6	2	1	2
181	162642	高凤泉	1	2	6	2	2	2
182	160924	毛炳水	1	2	7	2	2	2
183	114721	韦银仙	2	3	6	2	2	2
184	137690	宋美珍	2	1	6	2	0	1
185	137747	岑子根	1	1	6	2	0	1
187	137810	汪校荣	1	1	6	2	1	2
188	137910	张成尧	1	1	5	1	0	1
189	137961	沈国锦	1	1	6	2	1	2
190	137991	陈寿贵	1	1	6	2	1	2
191	138053	林应祥	1	2	6	2	2	2
192	138113	吴朝生	1	1	6	2	0	1
193	138157	候三荣	0	1	6	2	1	2
195	138199	张樟兴	1	1	6	2	1	2
196	138279	陈忠凯	1	2	6	2	1	2
197	138285	李福银	1	2	3	1	0	1
199	125765	倪怀扣	2	1	3	1	0	1
200	125769	莫爱观	2	1	6	2	0	1
203	125929	刘家启	2	1	3	1	0	1
204	125946	方炳相	1	1	6	2	0	1
206	126033	高水荣	2	1	6	2	1	2
209	160151	石伯良	2	1	6	2	2	2
210	160249	曹关祥	1	1	6	2	1	2
211	160190	张庭康	1	2	6	2	2	2
212	153095	许学林	1	1	3	1	0	1
218	159391	何才忠	2	1	6	2	0	1
220	140453	王水仁	1	2	5	1	0	1
221	140479	周小彩	1	1	3	1	1	1
222	140482	仲长根	1	2	7	2	0	2
223	140567	谢书宽	2	1	6	2	0	1
229	138398	王林山	1	1	6	2	2	2
230	138411	章柏荣	1	1	5	1	1	1
231	138456	方寿章	2	1	6	2	0	1
232	138501	杨耀凤	1	1	6	2	1	2
233	138549	何邦撑	2	1	6	2	1	2
235	138563	金天锡	1	1	7	2	0	2
238	138596	徐玉堂	1	2	6	2	0	1
239	138698	徐培缘	2	1	6	2	1	2
240	138732	黄庆国	1	2	3	1	0	1
241	138767	沈荣根	1	2	6	2	0	1
246	138943	孙万荣	1	2	6	2	0	1
247	139020	吕子定	1	1	3	1	0	1
248	139037	陈信泰	1	1	6	2	2	2
249	139055	方未清	2	1	6	2	2	2
250	126143	王水林	2	1	6	2	1	2
252	126299	赵照仁	2	1	6	2	2	2
253	126310	华乾柄	2	1	6	2	2	2
254	126349	潘进高	2	1	6	2	0	1
255	126394	潘祥娥	2	1	6	2	2	2
258	126435	陆关金	1	1	6	2	0	1
259	126446	付永春	1	1	6	2	1	2
262	126793	吴新山	1	1	6	2	0	1
267	127157	俞成相	1	1	6	2	1	2
268	127226	朱水法	1	1	6	2	1	2
272	163540	朱金彩	2	3	6	2	0	1
274	162857	蒋春花	1	1	6	2	0	1
275	163311	谢仁玉	1	2	6	2	2	2
276	163477	马元红	0	1	7	2	2	2
277	163409	王关松	1	2	3	1	0	1
279	127314	叶子富	2	1	6	2	1	2
280	127340	方小康	1	1	6	2	0	1
281	163356	顾天德	1	1	6	2	0	1
282	163455	戎祥女	1	2	5	1	0	1
283	163652	孙忠生	1	1	3	1	1	1
284	163869	诸春海	1	2	2	1	0	1
288	161559	夏祖辉	2	2	6	2	2	2
290	161892	周张才	1	2	5	1	2	2
291	161761	胡钱方	2	1	6	2	2	2
292	162091	黄云康	1	1	4	1	0	1
293	160718	陈志南	1	1	5	1	0	1
294	160642	刘少令	1	1	7	2	0	2
295	161188	徐建生	2	1	5	1	0	1
296	161200	杨利民	1	2	6	2	0	1
297	161362	张义根	1	1	6	2	0	1
298	161152	夏樟宏	1	2	6	2	2	2
300	161550	胡水林	1	1	6	2	2	2
303	136414	张连福	1	2	6	2	0	1
304	136896	董光良	1	1	4	1	1	1
305	136973	孙乃信	1	2	6	2	2	2
307	136988	董宏满	1	1	6	2	1	2
308	137054	甄宝法	1	2	4	1	0	1
309	137100	董银林	1	2	6	2	1	2
310	137147	于银钗	1	2	7	2	1	2
311	137213	陈仁招	0	1	4	1	0	1
313	102395	张其法	2	1	3	1	0	1
316	139940	余阿康	1	1	6	2	0	1
317	139972	蒋忠超	1	2	6	2	2	2
318	139976	许才炎	1	2	6	2	0	1
319	139984	冯景珩	1	2	6	2	2	2
320	140216	黄扣粉	1	2	3	1	1	1
321	140353	龚尧林	1	2	6	2	2	2
322	140361	魏沛勋	1	1	3	1	0	1
323	140363	蒋兆其	1	1	5	1	0	1
325	155502	谭友芬	2	2	6	2	2	2
326	155592	周伯勋	1	2	3	1	1	1
328	155768	王建	2	1	6	2	1	2
330	155822	鲍士表	1	1	6	2	0	1
331	150585	吴官旺	1	1	5	1	0	1
332	160313	陈巨汉	2	2	6	2	1	2
333	158554	高文兴	2	1	4	1	0	1
336	158601	范学勤	1	1	6	2	1	2
337	127353	朱志龙	1	1	6	2	2	2
339	127499	詹春明	0	0	7	2	1	2
340	127524	毛雪花	2	1	5	1	0	1
345	128152	孔维刚	1	1	6	2	0	1
347	157602	阮仲国	1	2	6	2	2	2
349	157769	蔡志云	1	2	6	2	0	1
351	158297	陈德文	1	1	6	2	2	2
352	136433	周利裕	1	2	6	2	0	1
353	136562	潘任来	2	2	6	2	0	1
354	136662	王祥海	1	2	6	2	1	2
355	136678	马志江	1	2	6	2	0	1
356	136719	徐雪香	1	2	6	2	2	2
357	136757	赵祖康	1	2	2	1	0	1
359	139094	胡元钗	1	1	6	2	1	2
360	139099	蒋茂林	1	1	6	2	1	2
362	139296	颜怡贤	1	2	6	2	2	2
363	139307	来祥庆	2	1	6	2	1	2
364	139339	吴福根	1	1	6	2	0	1
365	139373	董治鑫	2	1	6	2	1	2
366	139394	郭余泉	1	1	6	2	1	2
367	139417	张忠顺	1	2	5	1	1	1
368	139450	谢仁通	1	2	7	2	2	2
369	139511	金正仁	2	1	3	1	0	1
373	144810	陈建初	1	1	6	2	2	2
374	144868	胡永桂	1	1	4	1	1	1
375	144880	童成信	2	3	6	2	2	2
378	161048	张雪英	1	1	6	2	0	1
379	161160	徐良余	1	1	6	2	2	2
380	156765	夏春菊	1	2	6	2	2	2
381	156899	饶树炎	1	1	5	1	2	2
382	156388	姜孟荣	1	1	6	2	1	2
383	156589	严庆苗	1	1	6	2	2	2
384	157261	杨建明	2	1	6	2	1	2
386	157492	洪用新	1	2	6	2	2	2
387	127619	崔人香	2	1	5	1	2	2
388	127672	张雪芳	1	1	6	2	1	2
392	127885	周焕巨	1	1	6	2	0	1
395	127926	吴天伦	1	1	6	2	2	2
396	137513	张云炳	1	2	6	2	2	2
399	137621	吴吉森	1	1	3	1	0	1
401	139695	杨祖良	1	2	5	1	0	1
402	139771	庄咬娥	1	2	6	2	0	1
407	139879	林茶香	1	2	6	2	0	1
409	143180	裘惠康	1	2	6	2	2	2
411	144217	施协商	2	3	4	1	1	1
412	144304	曹志员	1	1	3	1	0	1
413	144358	李志芳	1	2	6	2	2	2
414	144438	闫聚伦	1	2	5	1	0	1
418	161705	潘功兴	0	1	6	2	2	2
425	159983	方忠相	1	1	5	1	0	1
426	160595	徐祥敏	1	1	6	2	2	2
427	160670	汪培良	1	1	6	2	0	1
428	160640	冯大勋	1	2	4	1	0	1
432	103574	史福庆	1	2	5	1	1	1
434	106207	李达微	1	1	6	2	0	1
438	106124	丁乃根	1	1	6	2	2	2
441	103579	王富林	2	1	6	2	1	2
442	108503	王九大	1	1	6	2	0	1
443	106737	吴校成	1	1	6	2	0	1
446	137294	吴越南	2	1	6	2	2	2
447	137405	黄新水	1	2	7	2	2	2
449	137492	杨海水	2	1	6	2	0	1
450	163503	余长财	1	1	5	1	1	1
452	163694	黎中弟	1	2	3	1	1	1
453	155090	汪金泉	1	1	1	1	0	1
454	158908	缪锦贵	2	3	6	2	2	2
455	158954	陈鸿运	1	1	7	2	0	2
460	156283	罗土有	1	1	6	2	2	2
461	156579	葛龙兴	1	1	6	2	0	1
462	179194	胡纪水	1	2	5	1	0	1
467	107034	马生权	1	1	6	2	0	1
468	106828	吴金梅	1	1	4	1	0	1
476	146087	周才桥	1	2	6	2	0	1
478	146141	施正康	2	3	6	2	0	1
479	146147	周国生	0	1	6	2	2	2
480	146153	张士德	1	1	6	2	2	2
482	146327	胡林祥	1	2	3	1	0	1
484	146538	马祖庆	0	0	6	2	1	2
485	146584	张华光	1	2	6	2	2	2
486	146603	葛法元	1	2	6	2	1	2
487	146615	何永明	1	2	5	1	1	1
488	146729	潘方其	1	2	4	1	1	1
489	146760	谢隆隆	1	1	6	2	0	1
491	146825	沈秋潮	1	2	6	2	0	1
492	106829	徐兰芳	1	1	5	1	0	1
493	106871	吕国福	1	2	6	2	1	2
502	140441	周金林	1	2	5	1	2	2
503	144935	翁家利	1	2	6	2	2	2
505	145028	朱毛观	2	3	6	2	0	1
506	145085	吴金财	1	1	6	2	1	2
507	145087	朱美泉	1	2	6	2	2	2
508	145106	姚仁很	2	3	6	2	1	2
509	145194	程瑞宗	1	2	6	2	1	2
511	145494	乐秀清	1	2	6	2	0	1
513	145594	王士根	2	3	6	2	0	1
514	145655	叶富明	1	2	6	2	0	1
515	145693	吴云虎	1	1	6	2	2	2
516	145757	蒋方阳	1	1	6	2	0	1
517	145838	毛章土	1	2	6	2	1	2
518	145904	王相棣	2	1	1	1	0	1
519	145922	潘金祥	1	2	6	2	0	1
520	145931	翁杏仙	2	3	3	1	0	1
521	145951	朱金宝	1	2	6	2	1	2
523	146048	虞传来	1	1	7	2	2	2
525	107001	周祖荣	2	3	6	2	2	2
526	107420	王春香	2	1	6	2	1	2
527	107781	王佰成	1	1	5	1	0	1
528	107465	孙建松	1	1	7	2	0	2
531	118097	钱根生	2	1	6	2	2	2
532	118141	沈妙林	1	2	6	2	0	1
536	118219	范关金	2	1	6	2	0	1
539	114745	高永富	1	1	6	2	0	1
541	114859	李洪团	2	1	5	1	0	1
548	121057	沈庭轩	1	2	6	2	2	2
549	121101	项的法	1	1	5	1	1	1
551	121364	沈咸才	2	1	6	2	0	1
552	121397	王文甫	1	1	6	2	2	2
553	121464	杨善爱	2	2	6	2	2	2
555	107293	陈建银	1	1	3	1	0	1
556	107135	许秀明	2	1	5	1	0	1
557	103565	骆光华	2	3	6	2	2	2
558	129170	董煌缎	1	1	3	1	0	1
559	129188	吕子松	2	1	5	1	0	1
566	130833	许苏玲	2	1	6	2	1	2
567	130923	张正月	1	1	4	1	0	1
568	130943	冯巧扣	1	1	6	2	0	1
571	131113	洪菊花	1	2	6	2	2	2
572	131136	胡朝听	1	1	6	2	1	2
573	131255	王兰香	1	1	6	2	0	1
574	131418	林友银	1	1	6	2	2	2
577	131580	汤纪福	2	1	6	2	1	2
578	109448	韩建庆	2	1	6	2	0	1
579	101776	陆考堂	2	1	5	1	1	1
585	119484	王阿水	1	2	6	2	0	1
588	119618	胡富荣	2	3	6	2	1	2
589	119699	严牛珍	2	1	6	2	0	1
591	119770	翁关炎	1	1	6	2	1	2
596	119851	许春苗	1	2	6	2	2	2
597	119853	吕连奎	1	1	6	2	2	2
598	119857	李金香	2	1	6	2	1	2
599	119881	王张法	2	1	6	2	0	1
600	123599	柴振标	1	1	6	2	2	2
601	123617	周毛头	1	1	6	2	2	2
604	123743	张全区	1	1	6	2	2	2
605	128171	彭如奎	1	1	5	1	1	1
606	123752	杨少明	2	2	6	2	0	1
609	123763	刘小荣	1	1	6	2	1	2
610	123814	黄传云	1	1	3	1	0	1
614	117948	王根兴	2	2	6	2	1	2
616	118021	朱受增	1	1	6	2	2	2
619	108121	何炳先	2	1	6	2	0	1
624	108276	张竹梅	2	3	6	2	1	2
625	121472	韩成华	1	1	6	2	1	2
627	121511	沈道丰	1	1	5	1	0	1
628	121613	王金初	1	1	6	2	2	2
629	121648	叶春仙	1	2	5	1	1	1
630	121693	张丽君	1	1	5	1	1	1
632	120491	叶善海	2	1	6	2	0	1
634	120625	邵文章	2	1	6	2	0	1
640	120787	袁岳连	2	1	6	2	0	1
641	120806	张福寿	0	1	6	2	1	2
642	120808	周泽甫	1	1	3	1	0	1
645	120877	郑水根	1	1	5	1	1	1
650	119152	朱有光	1	1	6	2	1	2
654	119315	史仁木	1	1	4	1	2	2
655	119316	黄金高	2	3	6	2	1	2
658	119347	朱苗全	2	3	6	2	1	2
659	119365	马金其	1	1	5	1	0	1
660	119374	胡池南	0	1	6	2	2	2
664	129317	陈金龙	1	2	6	2	1	2
665	129512	潘金土	0	1	6	2	0	1
666	129514	何大花	1	1	5	1	1	1
667	129587	陆世珍	1	1	6	2	1	2
670	129795	楼德兴	1	1	6	2	2	2
671	130020	丁善青	2	1	3	1	0	1
672	130041	宋桂芳	2	1	6	2	2	2
673	130133	周纪芳	1	1	6	2	0	1
675	130394	王云忠	2	1	7	2	0	2
676	130412	郑关标	1	2	6	2	1	2
677	130430	傅巨伟	1	2	6	2	2	2
678	130465	胡秀尧	1	1	7	2	1	2
679	130468	吴宣荣	1	1	6	2	1	2
680	130566	吕良银	1	2	6	2	2	2
683	130741	陈水根	1	1	6	2	0	1
684	130756	俞道清	2	1	6	2	2	2
686	130819	许有正	2	2	6	2	0	1
687	122256	姜彩爱	2	1	3	1	0	1
689	122416	施小坤	2	1	6	2	2	2
690	122437	季绍达	2	1	6	2	0	1
691	122482	江锦忠	2	1	6	2	0	1
692	122559	潘树明	2	1	6	2	0	1
693	122565	杨华兴	2	1	6	2	0	1
694	122624	周雪良	2	2	5	1	0	1
696	122657	陈区礼	2	2	6	2	2	2
697	122681	沈法毛	0	1	5	1	0	1
698	122702	刘天福	1	1	6	2	0	1
699	122713	陈晓生	1	2	6	2	1	2
700	122716	陶小宝	2	2	6	2	1	2
701	121697	徐雄英	2	1	6	2	1	2
702	121703	郁洪良	2	1	7	2	0	2
703	121775	凌至和	1	1	6	2	2	2
704	121788	叶营根	1	1	6	2	0	1
709	122059	李立波	1	2	6	2	0	1
711	122100	陈火根	2	3	6	2	1	2
712	122120	张买奶	1	1	6	2	1	2
713	122127	汪茶呼你	2	2	4	1	0	1
714	122153	应德勤	1	1	6	2	1	2
721	110569	柯西弟	1	1	5	1	1	1
725	110718	赵仁杨	0	1	6	2	0	1
726	110793	童惠岳	2	2	4	1	1	1
728	108513	陶仲莲	1	1	3	1	0	1
730	107989	厉松英	2	3	6	2	1	2
732	107604	徐德泽	2	3	6	2	0	1
734	123105	赵以坚	1	2	6	2	0	1
735	123190	郑康印	2	1	6	2	0	1
736	123197	张永金	2	3	5	1	2	2
742	123362	姜炳土	2	1	5	1	2	2
746	123586	柴春富	1	2	5	1	0	1
747	123593	陆桂朝	1	2	6	2	2	2
748	122717	陆洪兴	2	3	6	2	0	1
749	122728	史荣华	1	1	5	1	0	1
752	122760	沈炳林	1	2	6	2	2	2
754	122820	付立成	1	1	5	1	0	1
756	122855	冯法弟	2	2	6	2	1	2
757	122874	余太姚	1	1	6	2	2	2
759	122966	李阿良	2	1	3	1	0	1
762	123087	冯仁法	1	1	6	2	1	2
763	122174	章传法	0	1	6	2	2	2
764	122238	杨志根	2	3	2	1	0	1
767	120019	傅长如	1	1	6	2	1	2
768	120093	邬金荣	2	3	6	2	0	1
770	132390	夏梗花	1	1	6	2	0	1
771	132443	徐四香	1	1	6	2	0	1
774	132592	童世明	1	1	6	2	1	2
776	132637	楼锡娟	2	1	5	1	2	2
778	132880	夏根娣	1	1	6	2	1	2
779	132937	章志清	0	0	6	2	1	2
780	132969	夏先坑	1	1	6	2	1	2
782	133022	黄勤初	1	2	6	2	0	1
783	133059	袁森泉	1	1	1	1	0	1
786	133188	韦普根	1	2	3	1	0	1
788	133301	邵宝田	2	2	6	2	2	2
789	133323	吴美华	2	1	6	2	0	1
791	133408	陆秀芳	2	1	6	2	0	1
792	133464	王仲生	0	0	2	1	0	1
793	133529	吴福良	1	2	6	2	2	2
794	133557	陈宏品	1	1	6	2	2	2
795	120201	高德水	2	1	5	1	0	1
796	120211	蔡和兴	1	2	5	1	1	1
799	120325	朱校良	1	1	2	1	0	1
802	120432	王焕兴	2	1	3	1	0	1
803	120482	应美芳	1	1	3	1	0	1
804	116273	郑云正	1	1	3	1	1	1
810	116703	周庆水	2	1	6	2	0	1
811	116747	季小顺	1	1	6	2	1	2
815	118498	杨荣康	2	3	6	2	2	2
817	118644	俞召庭	2	1	6	2	0	1
818	107615	张宝太	1	1	6	2	0	1
819	146918	杨其苗	1	1	6	2	0	1
820	146925	张桂林	1	2	6	2	0	1
821	146934	周长法	2	1	5	1	0	1
822	147029	周绍其	1	1	6	2	2	2
823	147047	王新法	1	1	6	2	0	1
838	131629	皇杏文	1	1	6	2	0	1
839	131866	何光渡	1	1	6	2	0	1
840	131902	袁成乐	1	2	6	2	2	2
841	131948	骆章球	1	2	6	2	1	2
842	131950	张水法	1	1	6	2	2	2
843	131994	赵永灿	1	1	6	2	1	2
844	132093	徐忠明	1	2	5	1	2	2
845	132186	杨继钱	1	1	6	2	0	1
846	132204	季仙竹	1	2	6	2	1	2
847	132209	屠福水	1	1	6	2	0	1
849	132275	丁秀云	1	1	3	1	0	1
850	132384	蔡生甫	1	1	6	2	1	2
854	118857	童其忠	1	2	6	2	1	2
855	118907	许式江	1	1	5	1	0	1
856	118937	陈邦现	2	2	6	2	1	2
858	118989	刘伟宝	1	2	5	1	1	1
861	118293	陈加龙	2	1	5	1	1	1
865	118340	李兰英	2	3	6	2	1	2
869	118434	张利明	2	2	5	1	1	1
871	118449	杨美珍	1	1	6	2	1	2
873	118469	王贤汉	2	3	6	2	2	2
878	133569	范唐发	1	1	5	1	1	1
879	133631	毛云青	1	2	6	2	0	1
880	133654	郑爱娟	1	2	5	1	0	1
881	133695	何淑娟	1	1	6	2	1	2
882	107527	许国全	1	1	5	1	1	1
883	107564	吕文楼	1	1	5	1	1	1
886	108236	姚先正	0	1	5	1	1	1
887	107904	潘文开	0	1	6	2	0	1
888	109095	王荣江	0	1	6	2	0	1
898	109190	黄兰香	1	1	5	1	0	1
899	141196	李书成	2	2	5	1	0	1
900	141451	徐尔晔	1	2	6	2	0	1
901	141482	付贞水	1	1	2	1	0	1
902	141544	赵焕永	1	2	5	1	0	1
903	141566	戚志达	1	1	3	1	0	1
904	141693	毛亚龙	1	2	6	2	1	2
906	180688	王上海	1	1	6	2	2	2
908	180421	章金辉	2	2	5	1	0	1
909	180717	孙志球	1	2	6	2	1	2
911	182113	徐旭海	1	1	2	1	0	1
912	181273	李荣生	1	2	6	2	0	1
913	181776	俞连忠	2	2	6	2	2	2
914	180629	张志清	2	2	6	2	1	2
915	182011	王汉男	1	1	3	1	1	1
916	181555	郑永标	0	1	7	2	1	2
917	182020	魏申康	1	2	6	2	0	1
918	182123	王孝池	1	2	6	2	0	1
919	182311	徐渭征	1	2	5	1	2	2
920	182385	郭丰秋	1	2	6	2	2	2
922	128800	柯先本	2	2	6	2	0	1
923	128835	严娟英	1	1	6	2	0	1
925	128919	黄朝坤	1	2	6	2	1	2
926	140685	赵绍兴	1	1	6	2	0	1
927	179921	吴水林	1	2	6	2	1	2
929	180067	胡关兴	1	1	6	2	0	1
931	179791	方龙彪	1	1	6	2	2	2
932	180252	虞连河	1	1	6	2	1	2
933	179352	周家庆	1	1	4	1	0	1
934	180404	郑宝梁	1	1	6	2	1	2
936	180661	彭万渊	1	2	4	1	0	1
937	180506	杨桂长	0	1	5	1	0	1
938	181945	濮秀妹	2	2	4	1	0	1
939	182473	陈爱芳	1	1	5	1	1	2
940	182747	芦爱妹	1	1	6	2	0	1
941	182628	严阿二	1	2	6	2	1	2
942	182878	韩兴宝	1	2	6	2	1	2
943	183035	沈美华	1	1	6	2	1	2
944	183299	陈木虎	1	2	6	2	0	1
945	183284	宋有远	2	2	6	2	2	2
947	183252	葛金林	1	1	5	1	0	1
948	183686	陈泽义	1	1	5	1	0	1
949	183881	吴新荣	0	1	6	2	2	2
950	183688	高跃文	1	2	6	2	0	1
951	182613	张加泉	1	2	6	2	1	2
952	184038	周世清	1	1	6	2	0	1
954	147121	沈帮正	1	1	6	2	1	2
958	147257	章水芝	1	1	6	2	1	2
959	147293	褚玉花	2	2	6	2	0	1
960	147307	方樟树妹	1	2	6	2	2	2
962	140626	章中石	2	1	6	2	1	2
963	163601	陈新刚	2	1	3	1	0	1
964	162353	戴文谊	1	2	3	1	0	1
965	162676	黄益丁	1	1	3	1	0	1
966	162715	俞友良	1	1	6	2	2	2
967	162792	张根富	1	2	2	1	0	1
968	162866	詹金海	1	1	4	1	0	1
969	163212	朱学成	1	1	6	2	2	2
970	163111	郑金水	1	2	6	2	1	2
971	162937	章以余	2	2	6	2	0	1
973	163178	宋柏友	2	1	6	2	0	1
975	163268	李建明	1	1	6	2	0	1
978	129016	沈松甫	1	1	6	2	1	2
979	129070	马章锡	1	2	4	1	1	1
980	129099	高名炎	1	1	6	2	2	2
981	129119	王阿小	2	2	6	2	2	2
982	191320	沈阿木	1	2	3	1	0	1
983	191399	陆建芳	1	1	6	2	0	1
984	191440	方国标	1	1	6	2	0	1
985	191466	卢成跑	1	1	6	2	1	2
987	191609	朱顺昌	1	1	7	2	2	2
988	191625	夏茂法	1	2	6	2	1	2
989	191704	胡孙应	1	2	6	2	0	1
990	191954	车国荣	1	1	6	2	1	2
991	192021	戴龙庚	1	2	7	2	2	2
992	192145	赵秀兰	2	3	7	2	2	2
993	128264	冯志明	0	1	6	2	2	2
994	124763	章士明	2	1	6	2	2	2
995	124767	胡明雪	1	1	6	2	2	2
996	124783	汪维敏	0	1	6	2	2	2
998	124892	刘国毫	1	1	5	1	0	1
1000	124946	陈家仓	1	2	6	2	0	1
1003	125029	钱勤明	2	1	6	2	2	2
1004	125150	王土根	2	1	5	1	0	1
1005	125228	张老龙	1	2	6	2	2	2
1006	125339	罗齐昌	1	2	6	2	0	1
1009	192224	张光国	2	2	6	2	2	2
1011	192313	赵广清	1	2	6	2	2	2
1013	192387	骆本新	1	1	6	2	0	1
1014	192409	徐耀荣	1	2	6	2	2	2
1016	147672	陈庆龙	1	2	6	2	0	1
1018	179143	郑凤弟	1	1	6	2	1	2
1019	185992	曾加友	0	1	4	1	1	1
1020	186532	俞直忠	1	1	1	1	0	1
1022	186599	张 正	0	1	7	2	2	2
1024	187318	蒋桂香	0	1	1	1	0	1
1025	187617	叶世法	1	1	7	2	1	2
1026	187220	罗赵质	2	3	1	1	0	1
1027	187568	郑志山	0	1	6	2	0	1
1028	187463	姜国有	1	1	3	1	0	1
1031	187516	缪心社	1	2	6	2	1	2
1032	187584	张光明	2	2	1	1	0	1
1033	187763	施永坤	0	1	6	2	0	1
1034	154522	郑书友	1	1	6	2	2	2
1035	154932	余志新	1	2	6	2	1	2
1039	133727	唐则美	2	1	6	2	1	2
1041	133746	陈银兰	2	2	6	2	1	2
1042	133789	岑伟恩	2	1	6	2	0	1
1043	134354	程金山	1	1	6	2	0	1
1044	140765	张金元	1	2	6	2	2	2
1047	140857	许岳清	2	2	5	1	0	1
1048	140924	叶金娥	1	2	1	1	0	1
1049	140932	张福云	1	1	5	1	0	1
1050	183918	包广炉	1	1	7	2	1	2
1051	184094	孙长兴	1	2	6	2	1	2
1052	184210	潘荣林	1	1	6	2	1	2
1053	183270	李加益	2	2	3	1	0	1
1054	183946	占锡坤	1	1	7	2	0	2
1055	184757	陈茂奎	2	2	7	2	2	2
1057	184813	朱花苟	1	1	3	1	0	1
1059	183974	傅洪海	1	2	6	2	2	2
1060	184523	毛明森	1	2	3	1	0	1
1061	185001	陆阿荣	1	1	6	2	0	1
1062	184049	王宝法	1	1	7	2	0	2
1063	185068	陈关金	1	2	6	2	2	2
1064	184950	顾万生	2	2	4	1	0	1
1066	183953	罗永华	1	2	6	2	1	2
1067	185065	胡克平	1	1	2	1	0	1
1068	185153	南文选	1	1	6	2	1	2
1069	123867	高林方	1	1	6	2	2	2
1075	124090	王满山	1	1	6	2	0	1
1077	124273	朱寿根	1	1	4	1	2	2
1079	124381	李伯兴	0	1	6	2	2	2
1080	124452	洪剑来	1	1	6	2	1	2
1081	124465	唐义全	1	1	6	2	2	2
1082	124539	沈金伯	0	1	6	2	2	2
1084	124663	陈梅生	1	1	5	1	0	1
1085	124744	陆美华	2	1	6	2	0	1
1086	124762	张福定	1	1	6	2	1	2
1087	191003	吴汝林	2	3	6	2	1	2
1089	191103	傅宝康	1	2	6	2	0	1
1090	191127	徐玉贤	1	1	6	2	0	1
1091	162145	王炳才	1	1	6	2	2	2
1092	162205	李芝庆	1	2	3	1	0	1
1093	162309	胡大沅	0	1	6	2	0	1
1094	162409	黄寿女	1	2	5	1	0	1
1097	161894	程启康	1	1	6	2	0	1
1098	162124	鲍士明	1	1	5	1	2	2
1099	162115	陈如根	1	2	5	1	0	1
1100	161605	黄春根	1	1	6	2	1	2
1102	191158	童海明	1	1	3	1	0	1
1103	191159	韦荔茂	1	2	5	1	2	2
1104	191239	王根喜	2	2	6	2	1	2
1106	179267	毛德仁	2	2	6	2	1	2
1107	116821	章以土	1	1	6	2	2	2
1109	128269	柯书华	1	2	6	2	2	2
1110	128288	陈全友	1	2	5	1	2	2
1111	128483	卢焕鲍	1	1	6	2	0	1
1113	128632	暨相木	2	1	6	2	0	1
1114	128676	叶兴贤	2	1	7	2	1	2
1116	128758	余裕国	1	1	4	1	0	1
1117	128766	胡芝毛	1	2	6	2	0	1
1119	147496	周良富	1	2	6	2	0	1
1120	147503	朱银娟	1	1	3	1	0	1
1121	147578	金长桥	1	1	6	2	2	2
1122	147583	王纪炎	0	0	6	2	0	1
1123	147626	陈绍秋	1	1	6	2	0	1
1124	147650	吴维仁	2	1	6	2	1	2
1125	147670	杨百新	1	1	5	1	2	2
1126	102373	龚建华	1	2	6	2	2	2
1129	103577	陈立法	1	1	6	2	0	1
1130	103018	谭惠忠	1	1	5	1	2	2
1131	106603	骆炳忠	0	1	4	1	1	1
1134	105756	徐祖茂	1	1	6	2	2	2
1137	161438	郑炳法	1	2	6	2	2	2
1138	161266	陈月英	0	1	6	2	2	2
1139	161957	杨建厂	1	2	6	2	0	1
1140	160875	尹生根	1	1	6	2	0	1
1141	160708	余培友	1	1	6	2	0	1
1143	160720	支昌喜	1	1	6	2	2	2
1145	160853	吴孝鹏	1	1	3	1	0	1
1146	161635	郭道富	1	2	6	2	0	1
1148	140942	周仁高	1	2	6	2	1	2
1149	140946	徐志云	1	1	6	2	0	1
1150	140999	叶金林	2	2	6	2	0	1
1151	141062	徐金保	0	1	7	2	2	2
1152	141084	蒋见妹	1	2	1	1	0	1
1153	141093	冯米龙	1	2	6	2	0	1
1154	141187	赵有梅	2	1	6	2	2	2
1155	179079	石红美	1	2	6	2	0	1
1157	179227	张 跃	1	2	7	2	2	2
1158	179080	刘金喜	1	1	6	2	0	1
1159	179457	王光伟	1	1	6	2	0	1
1160	179507	翁兴龙	1	1	6	2	2	2
1161	179316	郭修太	1	1	7	2	2	2
1162	179338	徐雨富	1	1	5	1	2	2
1163	185249	陈恩荣	1	2	6	2	0	1
1164	185270	陈禄正	1	2	2	1	0	1
1165	185883	余苏珠	0	1	4	1	1	1
1166	185946	冯光菊	1	1	5	1	1	1
1168	183374	朱苗英	2	2	6	2	0	1
1169	185575	张永高	2	3	7	2	2	2
1170	186321	唐 明	1	1	5	1	1	1
1171	184997	陈永生	1	1	2	1	0	1
1172	186294	王土根	1	2	5	1	0	1
1173	186454	缪善忠	1	2	7	2	0	2
1175	186259	陈增秋	1	1	3	1	0	1
1176	150689	张荣增	1	2	6	2	1	2
1177	142041	何胜荣	1	2	6	2	0	1
1178	142043	汪文周	1	1	7	2	0	2
1182	142105	叶万全	1	2	5	1	0	1
1183	142114	沈梦生	0	1	2	1	0	1
1184	142219	叶兰英	1	2	5	1	0	1
1185	142229	陈宝山	0	1	5	1	1	1
1186	157862	唐绍全	2	1	6	2	0	1
1187	158218	李再庭	1	1	6	2	1	2
1188	158730	翁末祥	1	2	6	2	0	1
1189	158784	符新章	0	1	6	2	1	2
1190	159261	徐长伟	1	1	3	1	0	1
1192	155925	屠根羊	0	1	6	2	1	2
1195	188839	祝泽有	1	2	7	2	2	2
1196	188871	刘清藩	1	1	3	1	0	1
1197	187554	董光华	1	1	3	1	0	1
1198	188699	石如桥	1	2	7	2	2	2
1200	188363	周光典	1	2	5	1	0	1
1201	188211	任可勤	1	2	4	1	0	1
1202	188254	范仙娥	1	1	5	1	0	1
1203	188159	许国干	1	1	5	1	0	1
1204	187120	袁敦康	1	2	6	2	0	1
1205	188099	周相棠	1	1	7	2	0	2
1208	187857	桑绍炎	1	2	6	2	0	1
1209	187094	赵沛训	1	1	6	2	0	1
1210	187084	蔡景香	1	2	6	2	0	1
1211	188643	方贤招	1	2	3	1	0	1
1212	188617	刘振华	1	1	6	2	1	2
1213	188951	林花妹	1	1	3	1	0	1
1214	188360	柴大通	1	2	3	1	0	1
1215	188505	俞玉堂	1	1	7	2	0	2
1216	108556	金阿龙	2	1	3	1	0	1
1217	109319	胡介明	1	1	6	2	2	2
1222	155911	夏作远	1	1	5	1	1	2
1225	156423	陈伯永	1	2	6	2	0	1
1226	156324	杜宝月	2	2	6	2	2	2
1227	157090	王杏仙	2	1	6	2	1	2
1228	157337	陈英日	0	1	6	2	2	2
1229	190601	宋仕法	1	1	7	2	2	2
1230	191482	张志平	1	1	6	2	0	1
1231	190988	余彩标	1	2	7	2	0	2
1233	191093	时桂珍	1	2	5	1	1	1
1234	190973	周云根	1	2	7	2	2	2
1238	190718	徐世勤	1	2	4	1	1	1
1239	190727	周维德	1	2	7	2	1	2
1240	190169	蓝宗圣	1	1	3	1	0	1
1241	190150	韩福根	1	1	2	1	0	1
1242	190090	陈建平	1	2	6	2	2	2
1243	190054	李云华	1	2	6	2	1	2
1244	147690	沈张梅	2	1	7	2	2	2
1246	147710	郑春生	2	3	6	2	2	2
1247	141767	汪和生	1	2	6	2	0	1
1248	141818	毛方根	2	2	7	2	2	2
1250	141843	沈乾龙	1	2	5	1	0	1
1251	141868	骆加寿	1	1	6	2	2	2
1252	141882	陈花女	1	2	6	2	2	2
1253	149289	吕雪祥	1	1	6	2	0	1
1254	149291	郑友旺	2	1	6	2	0	1
1255	149298	何吉虎	2	1	5	1	0	1
1257	149493	林春根	2	2	6	2	2	2
1258	149501	徐衰头	1	1	6	2	2	2
1259	149514	凌祥和	2	1	3	1	0	1
1260	149523	陈尧申	1	1	6	2	1	2
1262	149645	蒋素敏	1	2	5	1	0	1
1263	149691	吴龙岩	1	1	4	1	0	1
1264	149706	施张海	1	2	5	1	1	1
1265	149719	赵灿平	1	1	6	2	0	1
1267	155664	马庆堂	1	1	6	2	2	2
1268	154944	蔡素贞	1	2	6	2	1	2
1269	159738	林佳坤	2	2	6	2	2	2
1270	159960	杨仁志	1	2	6	2	2	2
1271	159276	曾显德	1	2	6	2	2	2
1272	159388	张小凤兰	2	1	4	1	0	1
1274	159523	何秋富	1	1	3	1	2	2
1275	192432	施加桥	1	2	7	2	2	2
1276	192469	富雪校	0	1	7	2	1	2
1277	192490	徐珏明	1	1	2	1	0	1
1278	192518	王传根	1	2	3	1	0	1
1279	159425	张剑文	0	1	6	2	1	2
1280	159257	符友万	1	2	6	2	0	1
1281	159830	翁爱芬	0	1	6	2	0	1
1282	159600	刘木山	0	1	6	2	0	1
1284	159006	夏如水	1	1	6	2	2	2
1288	148133	吴程花	1	1	6	2	0	1
1289	148147	王美生	2	3	5	1	2	2
1290	148153	金雪团	1	1	6	2	1	2
1291	148169	朱炳国	1	1	5	1	0	1
1292	148250	蒋乃康	2	1	6	2	0	1
1294	148362	丁振英	2	2	6	2	0	1
1295	148373	王海成	2	2	6	2	0	1
1296	148457	沈家土	2	2	6	2	1	2
1297	148501	杨云喜	1	2	6	2	0	1
1298	148548	郑仁羊	1	1	5	1	1	1
1300	148651	徐江根	1	1	6	2	1	2
1303	148696	蔡国林	1	2	6	2	2	2
1304	148714	郎忠年	1	2	6	2	1	2
1305	148749	孟金方	1	1	6	2	1	2
1306	148785	唐寿堂	1	2	6	2	2	2
1307	148840	王贻芳	1	2	3	1	2	2
1308	148842	王才局	1	2	6	2	0	1
1309	148851	颜冬初	1	1	3	1	0	1
1310	148868	徐卸林	1	2	6	2	0	1
1311	148910	宣友法	1	1	5	1	0	1
1313	149063	王方良	1	1	6	2	1	2
1314	149166	俞来法	1	1	6	2	2	2
1315	149200	施焕灿	1	2	5	1	0	1
1316	149204	邹联群	2	1	6	2	2	2
1317	149264	徐 明	1	2	6	2	1	2
1322	157078	王月英	2	1	6	2	0	1
1323	157064	张朝进	2	1	6	2	0	1
1324	157186	洪 卫	1	2	3	1	0	1
1325	157183	周勇江	1	2	5	1	0	1
1326	157329	韩启法	2	2	6	2	0	1
1329	189772	任月舟	1	1	7	2	2	2
1330	189958	蔡昌海	1	1	3	1	0	1
1331	188947	顾木夫	1	2	6	2	1	2
1332	189052	董仲华	1	2	3	1	0	1
1333	189191	暨汝周	1	2	7	2	2	2
1334	188919	陈建育	1	1	7	2	2	2
1335	189097	林大森	2	2	5	1	2	2
1336	189337	叶金仙	1	2	6	2	0	1
1337	189365	应绍权	1	1	5	1	0	1
1338	188783	陈义永	1	2	7	2	1	2
1340	189320	童瑞生	1	2	5	1	0	1
1341	189440	赵新铨	1	1	6	2	2	2
1342	147723	夏国芳	2	1	7	2	1	2
1343	147756	朱学兴	1	1	5	1	1	1
1344	147760	吴汝田	0	1	7	2	0	2
1346	147993	厉雪伟	1	1	6	2	2	2
1347	148082	林巧珠	1	2	7	2	0	2
1348	189460	张和平	0	1	6	2	0	1
1349	190278	吴云万	1	2	6	2	0	1
1351	190315	陈华明	1	2	5	1	0	1
1353	190387	袁立捷	1	1	6	2	2	2
1355	190330	季有富	2	2	6	2	1	2
1356	149729	楼玉灿	1	1	6	2	0	1
1357	149739	邱传友	1	1	6	2	1	2
1359	149790	陈连根	1	2	6	2	1	2
1360	149792	陈标清	0	0	6	2	0	1
1361	149818	余绍荷	1	2	6	2	2	2
1362	149918	翟长根	2	1	2	1	0	1
1363	150090	郑大妹	1	1	6	2	2	2
1364	150107	凌叙年	0	0	7	2	2	2
1366	187446	张昌林	2	2	7	2	0	2
1367	187827	陈国传	1	2	5	1	1	1
1368	187750	徐雅华	1	2	6	2	2	2
1370	160321	黄维达	1	1	2	1	0	1
1371	160315	何孝喜	1	1	6	2	2	2
1372	160309	阮炳土	2	1	4	1	0	1
1373	190448	陈阿林	1	1	6	2	0	1
1374	190486	陈国正	1	2	6	2	2	2
1375	190317	吴建成	1	1	3	1	0	1
1376	190666	王锦仁	1	1	6	2	2	2
1378	190705	朱根喜	1	1	3	1	0	1
1379	190422	陈正飞	1	2	3	1	0	1
1380	190863	孟宪忠	1	1	7	2	2	2
1381	190405	虞新忠	1	2	6	2	1	2
1382	189962	胡水牛	1	1	6	2	1	2
1383	190884	邓忠如	1	1	6	2	0	1
1384	141904	何小海	1	1	6	2	0	1
1385	141927	俞献富	1	2	5	1	0	1
1386	141956	应顺有	1	1	3	1	0	1
1389	150802	黄长富	1	2	6	2	0	1
1390	150860	陈玉芳	1	2	6	2	0	1
1391	150955	洪国华	1	2	6	2	2	2
1393	150989	张关根	1	2	6	2	2	2
1394	150993	王藕英	1	2	6	2	0	1
1395	150998	韩家珍	1	1	6	2	1	2
1396	151003	余安军	1	1	6	2	1	2
1397	151184	方木生	2	2	6	2	2	2
1399	151266	方水法	0	0	6	2	1	2
1400	151366	李志军	1	2	6	2	0	1
1401	151336	赵华品	2	2	6	2	0	1
1403	151425	黄虎铭	1	2	7	2	2	2
1407	150131	刘祖福	0	0	6	2	1	2
1408	150139	来光银	0	0	6	2	0	1
1410	150332	陈阿勤	1	1	3	1	0	1
1414	106967	孙志明	2	1	6	2	0	1
1415	150371	方春华	1	1	6	2	2	2
1416	106924	吴四岩	2	1	6	2	2	2
1417	150430	孙玉成	1	2	6	2	2	2
1418	107151	王献华	2	1	6	2	0	1
1419	150501	邵仁章	1	2	6	2	1	2
1421	150552	孙松松	1	1	4	1	1	1
1422	109352	叶长明	2	1	6	2	2	2
1424	101656	陈玉娟	2	1	6	2	0	1
1426	101765	寿张裕	1	1	6	2	1	2
1427	190020	李吾明	1	1	7	2	2	2
1428	189736	杨伯兴	1	1	3	1	0	1
1429	189278	叶阿林	1	1	7	2	2	2
1430	189507	周郁山	1	2	6	2	2	2
1431	189537	叶官钟	1	2	1	1	0	1
1432	186352	叶海大	2	2	6	2	2	2
1434	188858	苏大勇	1	1	6	2	0	1
1435	186844	范阿毛	1	1	5	1	0	1
1436	184786	严金松	1	2	6	2	1	2
1437	186995	刘金艳	1	1	7	2	2	2
1438	186944	戚文相	1	2	7	2	1	2
1439	186947	陈乌儿	1	1	6	2	0	1
1441	186722	葛维星	1	1	6	2	0	1
1442	186740	朱早妹	1	1	2	1	0	1
1443	183075	袁祖根	1	1	7	2	2	2
1444	186458	缪月花	2	2	7	2	1	2
1452	112964	吴寿昌	1	1	6	2	1	2
1453	155448	姜炳丁	1	1	6	2	0	1
1454	113029	陈水昌	2	1	6	2	0	1
1456	113079	朱高荣	2	1	6	2	0	1
1457	113086	苗太清	2	1	3	1	0	1
1458	113147	徐承德	2	1	6	2	1	2
1462	113258	张留法	2	1	6	2	2	2
1463	113264	张阿兴	0	0	3	1	2	2
1464	113282	胡开云	2	1	6	2	2	2
1465	113305	周公达	2	1	5	1	0	1
1471	113456	陈家俊	1	1	6	2	2	2
1472	113479	马来根	1	1	7	2	1	2
1475	113675	来志浩	0	0	6	2	1	2
1477	113751	欧松斯	2	1	6	2	0	1
1478	168819	陆修相	2	2	3	1	0	1
1480	113797	盛元龙	2	1	5	1	0	1
1481	113982	夏锦华	1	1	7	2	2	2
1482	113985	张跃伦	1	1	6	2	1	2
1484	114088	许小娜	2	1	7	2	1	2
1489	114242	朱银春	2	1	7	2	2	2
1495	114699	董康山	0	0	2	1	0	1
1496	169120	陈茂堂	1	2	5	1	0	1
1497	169241	袁德表	1	2	4	1	1	1
1498	185007	柯 林	1	1	6	2	0	1
1499	185006	毛如丰	1	1	5	1	0	1
1500	184823	黄民玉	1	2	6	2	2	2
1501	185488	范乐亭	1	2	7	2	2	2
1502	185395	陈金贵	1	1	7	2	2	2
1503	185490	陈志德	1	1	6	2	2	2
1504	185538	黄美花	1	2	6	2	1	2
1507	185089	陈全根	1	1	6	2	1	2
1508	185630	高宜兴	0	1	5	1	2	2
1509	185467	季秀林	2	2	1	1	0	1
1510	185700	王细远	1	1	7	2	2	2
1511	185875	张祖民	1	1	3	1	1	1
1513	183882	潘梅荣	1	2	6	2	1	2
1514	184440	祝乃选	1	1	7	2	1	2
1515	184750	潘辉煌	1	2	3	1	0	1
1516	184727	顾玉华	1	1	6	2	0	1
1517	184729	汤学云	1	1	6	2	0	1
1519	184358	吴继沅	1	1	3	1	0	1
1520	183829	张 伦	2	3	3	1	0	1
1521	183874	刘天来	1	2	6	2	2	2
1522	141355	蓝柏松	1	2	6	2	2	2
1523	166776	方祖远	1	2	6	2	0	1
1524	166791	魏增强	1	2	6	2	0	1
1525	166834	赵华壮	2	2	6	2	2	2
1526	166840	包如松	1	2	6	2	1	2
1527	166796	邓继海	2	1	3	1	0	1
1528	166926	麻土兵	1	2	6	2	0	1
1530	166889	吕荣生	1	1	6	2	0	1
1531	167147	周廷满	1	2	6	2	2	2
1532	167096	戴友孝	0	1	6	2	2	2
1536	106839	于怀喜	1	1	6	2	0	1
1537	107011	吕振纲	1	1	6	2	2	2
1539	107546	赵爱芳	1	1	5	1	0	1
1544	166994	吴相新	1	1	7	2	0	2
1545	167408	戚金法	0	1	6	2	0	1
1546	167281	傅叔根	1	2	1	1	0	1
1547	166259	诸林兴	1	2	6	2	0	1
1549	167400	徐永茹	1	2	6	2	2	2
1550	167449	郑林生	2	1	6	2	1	2
1551	167534	唐梅兴	1	1	7	2	1	2
1552	167256	桑奇三	1	2	6	2	0	1
1553	183119	陈仙德	1	1	3	1	0	1
1554	181258	彭长春	1	2	4	1	0	1
1555	182949	李根良	1	2	6	2	2	2
1557	182903	何生荣	1	1	7	2	1	2
1558	186622	刘运喜	1	2	6	2	0	1
1559	166616	张玉兰	1	2	3	1	0	1
1562	143392	詹长炳	1	2	6	2	0	1
1563	143407	蔡进红	2	3	5	1	2	2
1564	143427	吴仕来	2	1	6	2	2	2
1565	143455	汪来金	1	2	6	2	2	2
1566	143467	陈祖光	2	1	3	1	0	1
1567	143494	吴延延	0	1	5	1	0	1
1568	143510	仰金才	1	1	6	2	1	2
1569	143706	陈岩田	1	1	3	1	0	1
1570	143736	潘礼庆	1	2	4	1	0	1
1572	143765	任炳楚	1	2	7	2	2	2
1575	102958	张阿万	2	1	6	2	0	1
1576	143876	赵井耀	2	1	5	1	0	1
1577	103474	章志文	1	1	6	2	2	2
1578	143919	孙建民	1	1	5	1	1	1
1579	105899	周林富	1	1	6	2	0	1
1581	106811	薛菊花	1	1	6	2	0	1
1585	167697	倪明伟	1	2	5	1	1	1
1586	166388	万樟金	2	3	5	1	2	2
1587	167719	吴奶妹	1	1	6	2	0	1
1588	166631	吴宝来	2	1	6	2	0	1
1591	167803	陈咸炳	1	1	6	2	1	2
1592	168278	沈汤明	1	2	6	2	1	2
1593	168356	吴文锡	1	2	6	2	2	2
1594	168063	周木仙	0	1	6	2	1	2
1597	142291	郁顺兰	1	2	3	1	1	1
1598	142390	光寿根	1	1	6	2	1	2
1599	142430	沈仁法	1	1	6	2	0	1
1600	142468	倪友定	2	2	6	2	0	1
1602	142482	孙国昌	0	1	6	2	0	1
1603	142589	朱福海	1	1	6	2	0	1
1606	142648	梁茶福	1	2	6	2	0	1
1607	166736	邱传木	1	2	6	2	2	2
1608	157489	陈锡成	2	1	6	2	1	2
1612	157599	潘水祥	1	2	6	2	1	2
1613	168243	阮仁兔	1	2	6	2	0	1
1614	168224	罗贤武	1	2	3	1	1	1
1615	168407	李保州	1	1	6	2	0	1
1616	168416	石尚均	1	2	5	1	1	1
1617	168514	毛显用	1	1	6	2	0	1
1618	168672	傅仲伦	2	2	6	2	2	2
1620	168748	庞菊芹	1	2	6	2	1	2
1621	168790	许雪英	1	2	5	1	0	1
1622	168830	潘定杨	1	1	3	1	0	1
1623	169003	黄志龙	1	2	7	2	1	2
1624	168781	孔令其	1	1	6	2	1	2
1626	168996	王均毫	1	2	6	2	0	1
1627	168998	王以通	1	1	3	1	1	1
1628	183004	朱元水	1	1	5	1	0	1
1629	182579	屈建明	1	2	5	1	0	1
1630	182665	赵爱珍	1	1	3	1	0	1
1632	181488	安小暖	2	2	7	2	2	2
1633	183244	曹品成	1	2	6	2	0	1
1634	183268	徐爱娟	1	1	3	1	0	1
1635	182881	陆掌生	1	2	6	2	0	1
1636	183062	蒋焕金	1	1	2	1	0	1
1637	183010	张岳昌	1	2	6	2	1	2
1638	143986	高寿海	0	1	7	2	2	2
1639	144287	朱国法	2	1	6	2	1	2
1641	144369	徐樟连	2	2	4	1	0	1
1643	144444	洪才林	1	1	6	2	1	2
1646	144524	陈为民	1	2	6	2	2	2
1647	144628	梁瑞启	1	2	6	2	0	1
1648	144687	管忠兴	1	2	6	2	1	2
1649	117047	陆丁林	1	1	6	2	1	2
1650	117117	吴泌华	1	1	6	2	2	2
1651	117196	宋根堂	1	1	6	2	1	2
1654	117303	姚法林	2	1	6	2	0	1
1656	117481	杨正庚	2	1	7	2	2	2
1657	117515	张永兴	2	1	6	2	0	1
1662	117757	蒋有忠	2	1	6	2	1	2
1665	181455	钟林春	1	1	6	2	0	1
1666	181413	鲁如海	2	2	6	2	2	2
1667	181460	童世根	1	1	5	1	1	1
1668	180569	俞张根	2	1	2	1	0	1
1669	181332	徐伍源	1	1	3	1	0	1
1670	181046	张志奎	1	2	4	1	1	1
1671	181322	陈祥发	1	2	6	2	0	1
1672	181098	杨赛能	1	2	4	1	0	1
1673	181198	陈 义	1	2	6	2	0	1
1675	157608	吕文生	1	1	6	2	1	2
1677	157871	潘国弟	2	1	6	2	0	1
1678	157997	姚阿毛	2	3	6	2	2	2
1679	158026	沈志荣	1	1	6	2	2	2
1681	157771	徐开卿	1	2	6	2	1	2
1682	158374	杨玉苹	1	1	6	2	2	2
1683	180747	周招分	1	1	6	2	0	1
1685	181083	高银香	1	1	5	1	0	1
1686	180902	李瑞松	1	1	6	2	0	1
1687	181028	章开训	1	2	4	1	0	1
1688	180981	曹天池	1	2	7	2	2	2
1690	111368	李令甫	2	1	6	2	0	1
1691	111397	周彩花	2	1	3	1	1	1
1695	111568	王文俊	1	1	6	2	1	2
1696	111674	江世平	1	1	6	2	0	1
1701	111785	施观荣	1	1	6	2	2	2
1703	111833	张铁明	1	1	5	1	1	1
1706	111928	陈张伟	2	1	6	2	0	1
1708	111997	林建华	2	1	6	2	0	1
1710	112067	王金林	1	1	5	1	0	1
1711	112125	李来富	1	1	6	2	0	1
1714	179455	葛文忠	1	2	1	1	0	1
1715	179259	董怀匙	1	1	6	2	0	1
1716	167140	吴秋荣	2	1	6	2	0	1
1717	167192	吴仲生	1	2	6	2	0	1
1718	167204	杨顺财	1	2	6	2	1	2
1719	168817	冯金土	1	1	6	2	1	2
1721	168774	胡 私	1	1	6	2	1	2
1723	169128	郑名根	1	2	6	2	1	2
1724	169188	张天国	1	2	7	2	1	2
1725	179386	周志成	1	1	6	2	0	1
1729	179969	毛裕兴	1	2	6	2	0	1
1730	179885	侯兴忠	1	2	6	2	2	2
1731	179835	单卸毛	1	2	6	2	2	2
1733	179883	唐金松	1	2	6	2	1	2
1734	179720	李明华	1	2	7	2	2	2
1735	179741	徐德兴	1	2	6	2	0	1
1736	179813	蒋万贵	1	1	6	2	1	2
1737	180005	丁应文	1	1	5	1	0	1
1739	112147	沈淑梅	2	1	6	2	2	2
1742	112303	洪宝光	0	0	5	1	0	1
1745	112432	陈浩兴	1	1	3	1	0	1
1747	112473	蒋素英	2	1	6	2	1	2
1748	112644	陆智远	1	1	6	2	1	2
1749	169564	周有具	1	2	6	2	0	1
1750	169359	石福荣	1	2	6	2	2	2
1751	168358	陈锡云	1	2	6	2	0	1
1752	153250	罗金财	1	1	5	1	0	1
1753	153333	曹宝娣	2	1	6	2	1	2
1754	153343	申屠国苍	1	2	6	2	0	1
1755	153391	童章广	2	2	6	2	1	2
1759	169959	徐有富	1	1	6	2	0	1
1760	170019	徐小龙	1	2	6	2	0	1
1761	201183	胡招娣	1	2	6	2	0	1
1762	201217	俞凤明	1	2	5	1	1	1
1763	201270	陈玉珍	1	2	6	2	0	1
1764	201287	陈茂方	2	2	7	2	1	2
1765	201309	龚昌明	2	3	4	1	2	2
1766	201376	万其其	1	2	5	1	0	1
1767	201401	张堂富	1	1	6	2	1	2
1768	201455	余友永	1	2	7	2	2	2
1770	201527	王伟飞	1	2	7	2	2	2
1771	201684	严方周	1	1	6	2	0	1
1772	201698	高学强	1	2	5	1	0	1
1773	201745	张金仁	1	2	6	2	0	1
1774	201758	张庭波	1	2	6	2	0	1
1775	201760	李裕盛	1	2	6	2	1	2
1776	201763	林发平	1	1	6	2	2	2
1777	201783	孙佛松	1	1	7	2	0	2
1778	201850	留玉民	1	1	6	2	0	1
1779	201857	谢三根	1	2	6	2	0	1
1782	202010	赵阿毛	1	1	5	1	0	1
1786	153576	何永光	2	1	6	2	1	2
1788	153634	方妙法	0	0	6	2	2	2
1790	153824	文世有	1	2	3	1	0	1
1791	153854	邹文龙	2	1	6	2	1	2
1792	153946	秦文相	1	1	5	1	1	1
1793	142653	陈兴灿	1	2	6	2	1	2
1794	142850	孙关根	1	1	6	2	2	2
1795	142866	陈建民	1	1	6	2	2	2
1796	142868	杨孔朗	1	1	3	1	2	2
1798	142986	汪中贤	1	2	6	2	2	2
1799	143018	陈善贵	1	1	6	2	0	1
1800	143026	平桂春	0	1	6	2	2	2
1801	143063	何福珍	1	1	4	1	0	1
1802	143099	胡显花	1	1	6	2	1	2
1803	143283	胡克勺	0	0	6	2	2	2
1804	153978	潘世堂	1	1	6	2	1	2
1805	153996	唐树根	1	2	7	2	2	2
1806	154030	王春送	2	2	6	2	2	2
1807	154076	吴春金	1	1	5	1	2	2
1811	154387	泮小玲	1	2	6	2	1	2
1812	154452	王永仓	1	1	5	1	0	1
1813	154475	许水清	1	1	7	2	0	2
1814	154498	苏来刚	0	0	6	2	2	2
1815	202279	余之沛	1	2	2	1	0	1
1816	202292	邵柏泉	2	2	4	1	1	1
1818	202464	王从芹	2	2	1	1	0	1
1819	202466	丁万通	1	2	7	2	2	2
1820	202543	陈昌中	1	2	6	2	0	1
1821	202563	祝介乾	1	2	6	2	0	1
1823	202648	叶友清	1	1	3	1	1	1
1824	202667	陆郭志	1	1	2	1	0	1
1825	202674	胡中清	1	2	7	2	1	2
1826	202680	梁月仙	1	2	3	1	0	1
1828	202763	吴智江	0	1	4	1	0	1
1830	202927	陈玉花	2	1	6	2	0	1
1831	203003	夏关宝	1	2	2	1	0	1
1832	203010	周金凤	1	1	6	2	0	1
1833	203011	李家保	1	2	3	1	0	1
1834	203060	陈长庆	2	1	2	1	0	1
1836	203144	许五弟	2	3	6	2	1	2
1837	198804	李 政	1	2	6	2	2	2
1838	198876	刘岩香	1	1	3	1	0	1
1839	199005	金子星	1	2	2	1	1	1
1840	199031	赵竹亮	1	2	1	1	0	1
1841	199125	孙关富	1	1	3	1	0	1
1843	199247	俞国信	1	2	6	2	1	2
1844	199372	倪关泉	1	2	6	2	2	2
1845	199390	李善峰	1	2	7	2	2	2
1846	199406	钟国祥	1	2	2	1	0	1
1848	199482	吴德华	2	2	6	2	1	2
1849	199500	孙振和	2	2	6	2	0	1
1850	199563	陈福龙	2	3	6	2	1	2
1851	199564	吴德友	1	2	5	1	1	1
1852	199587	范立清	1	2	7	2	0	2
1855	199806	朱德信	2	1	7	2	0	2
1856	199833	冯三元	2	3	6	2	2	2
1857	199881	王怀安	1	1	6	2	0	1
1858	199935	王招相	1	2	6	2	2	2
1859	199950	魏应金	1	2	5	1	1	1
1861	199993	张水生	2	2	6	2	2	2
1862	200087	陆秀春	2	3	6	2	2	2
1864	200110	马可月	1	1	6	2	0	1
1865	200126	董月生	1	2	6	2	2	2
1866	200180	周善娥	0	1	6	2	2	2
1867	200206	龚奎来	2	3	6	2	2	2
1868	200329	李茶香	1	2	4	1	1	1
1869	200347	孟秋英	2	3	5	1	2	2
1870	200517	蒋新元	1	2	6	2	0	1
1872	200596	刘卫庆	1	2	3	1	1	1
1874	200728	柯小眼	1	2	5	1	0	1
1875	200819	莫文秀	1	1	3	1	1	1
1876	200826	王正福	1	2	7	2	0	2
1877	200838	潘用算	1	2	6	2	2	2
1878	200849	羊昌龙	2	3	4	1	0	1
1879	200885	袁泉根	1	2	6	2	1	2
1885	102988	李晓林	2	1	6	2	0	1
1886	103224	陈茂田	1	1	6	2	0	1
1887	151447	胡吉林	1	1	3	1	1	1
1888	151459	施炳伟	1	1	7	2	1	2
1891	151621	史仁国	1	2	6	2	2	2
1892	151639	王仕喜	1	2	6	2	0	1
1895	151764	朱太昌	1	1	6	2	2	2
1896	151809	赵幼农	1	1	6	2	2	2
1897	151818	姚祖金	1	2	4	1	1	1
1899	151877	鲁万根	1	1	6	2	1	2
1901	151929	李如林	1	2	6	2	1	2
1902	151951	施培芳	1	2	6	2	2	2
1904	151991	范林华	1	2	6	2	2	2
1905	151999	陈金标	1	2	3	1	0	1
1907	152021	何幼美	2	2	6	2	0	1
1908	152063	曾道敬	0	0	6	2	0	1
1909	192696	王为正	1	2	6	2	2	2
1910	192699	金 康	2	2	3	1	0	1
1911	192852	严志龙	0	1	7	2	2	2
1912	192874	占尚龙	1	2	5	1	0	1
1913	193017	吴彦明	1	2	4	1	2	2
1915	193084	林文贵	1	2	6	2	0	1
1916	193096	张明来	1	2	3	1	0	1
1917	193130	王淑英	1	2	3	1	0	1
1919	193149	徐伟成	0	1	6	2	1	2
1920	193201	王仲英	0	1	3	1	1	1
1921	193274	李杏荣	1	2	2	1	0	1
1922	193295	潘阿毛	1	2	4	1	1	1
1924	193332	沈茂昌	1	2	6	2	0	1
1925	193384	巩培玲	1	2	6	2	2	2
1926	193437	吴来友	1	2	3	1	0	1
1927	193449	姚伟良	1	2	3	1	0	1
1928	193455	朱张法	1	2	6	2	2	2
1929	193462	王正土	1	2	6	2	0	1
1931	193513	程广苏	1	2	6	2	0	1
1932	193545	程介虎	1	2	4	1	0	1
1933	193622	何相富	1	2	3	1	1	1
1934	152082	李火洪	1	1	5	1	1	1
1935	152188	汪阿仁	1	1	7	2	2	2
1936	152235	胡祖芳	2	1	6	2	1	2
1937	152243	何正季	1	1	5	1	0	1
1938	152282	阮国南	1	1	6	2	0	1
1939	152327	戴乃金	1	1	6	2	2	2
1941	152474	王森弟	1	1	4	1	0	1
1943	152535	黄顺富	1	1	3	1	2	2
1944	152536	王贤余	1	2	4	1	0	1
1945	152542	王重觉	1	1	6	2	0	1
1946	152579	罗赵府	1	1	6	2	0	1
1947	152580	胡友进	1	2	7	2	2	2
1948	152721	宋志成	2	1	6	2	2	2
1950	152852	项永贵	1	1	6	2	0	1
1951	152870	吴国华	1	2	7	2	2	2
1953	152892	许马兰	1	2	5	1	1	1
1954	152899	祝学品	2	3	3	1	0	1
1956	152927	周金祥	2	2	7	2	0	2
1957	152955	汤有棠	1	2	5	1	0	1
1959	153033	林敬土	2	1	5	1	2	2
1960	153130	徐毓棠	1	2	6	2	2	2
1961	153136	陈生慰	2	1	6	2	1	2
1963	169732	王柏瑜	1	1	6	2	0	1
1964	200894	陈秀娟	1	2	2	1	0	1
1965	200901	裴雪荣	2	3	7	2	2	2
1967	200954	蒋快秀	1	1	4	1	0	1
1968	200959	史洪芝	1	2	3	1	1	1
1971	201058	张省元	1	1	6	2	2	2
1972	201060	程品略	1	1	6	2	2	2
1973	201085	边平关	1	2	6	2	1	2
1974	201111	陈金法	1	2	7	2	2	2
1976	193671	许新建	1	2	6	2	0	1
1977	193715	程根金	1	1	7	2	1	2
1980	193792	韩银浩	1	1	6	2	0	1
1981	193859	王天祚	0	1	1	1	0	1
1982	194084	章海浪	1	2	3	1	1	1
1984	194229	李明江	1	2	7	2	0	2
1986	194274	尹富胜	1	2	4	1	0	1
1987	194413	李梅奎	1	2	5	1	0	1
1993	194760	刘坤元	1	2	6	2	0	1
1994	194801	俞兆增	1	2	4	1	0	1
1996	195017	周树金	1	1	4	1	0	1
1997	195049	田金水	1	2	6	2	0	1
1998	195087	郑志春	1	2	6	2	2	2
2000	195345	童永烈	1	2	3	1	0	1
2001	195390	李良宝	1	1	5	1	1	1
2002	195421	陈金英	1	2	6	2	2	2
2004	195514	张永乔	2	2	5	1	1	1
2006	195754	叶宗成	1	2	6	2	1	2
2009	195888	李陈义	2	2	7	2	1	2
2010	195947	徐友祥	1	1	3	1	0	1
2011	195977	梅国有	1	2	6	2	2	2
2014	196092	盛绿岳	1	1	6	2	2	2
2016	196281	陈连顺	1	1	4	1	0	1
2017	196345	赵传忠	1	1	6	2	0	1
2020	196502	吕聿盛	0	1	6	2	2	2
2022	196525	鲁加清	1	1	5	1	1	1
2025	196662	周华满	1	2	3	1	0	1
2026	196664	汪苏君	1	2	6	2	2	2
2027	196670	郑华玉	2	3	6	2	2	2
2028	196683	胡卓民	1	2	6	2	0	1
2029	196698	黄维富	1	2	3	1	0	1
2031	196762	李张招	2	1	6	2	0	1
2032	196944	傅长方	0	1	1	1	0	1
2033	197114	陈贤顺	1	2	6	2	1	2
2034	197116	徐贤英	1	2	6	2	0	1
2035	197119	王志真	1	2	6	2	2	2
2037	197185	朱海林	0	1	6	2	2	2
2040	197409	陈冬英	1	2	4	1	0	1
2041	197544	余纪秋	1	2	7	2	1	2
2042	197552	吴尚坚	0	1	6	2	1	2
2044	197623	柯立林	2	2	6	2	0	1
2046	197708	王国强	2	2	6	2	0	1
2047	197781	何树祥	1	2	5	1	0	1
2048	197818	周老四	2	3	6	2	2	2
2050	197927	王庆伟	1	2	6	2	0	1
2053	198085	郑土旺	1	2	6	2	2	2
2056	198309	沈关楚	2	2	6	2	2	2
2058	198425	洪品华	1	1	4	1	0	1
2059	198444	吴正昨	1	1	6	2	0	1
2063	169828	华天赐	1	2	6	2	2	2
2065	203154	戴文武	1	2	6	2	0	1
2067	203218	林秋喜	0	1	1	1	0	1
2068	203257	金纪明	1	2	6	2	1	2
2069	203313	曹万祥	1	2	5	1	0	1
2070	203384	汪观利	1	2	6	2	0	1
2072	203614	潘万富	1	2	6	2	1	2
2073	203705	钱早根	1	2	6	2	0	1
2075	203827	徐仁正	1	2	6	2	0	1
2076	203863	柳彐林	1	2	7	2	2	2
2078	203926	王荷根	1	1	6	2	2	2
2079	204011	吕志良	1	2	6	2	2	2
2080	204035	章纪福	1	1	7	2	2	2
2081	204127	周军良	0	1	5	1	1	1
2083	204268	沈浩根	1	2	5	1	2	2
2084	204363	顾永掌	1	2	3	1	0	1
2086	204399	方若春	1	2	6	2	0	1
2087	204467	汪裕礼	1	2	6	2	1	2
2088	204590	徐盛有	1	2	6	2	0	1
2089	204613	朱荣德	1	2	7	2	2	2
2091	184346	范菊青	1	1	1	1	0	1
2092	170306	梅有宽	2	2	6	2	0	1
2093	170436	汤信法	1	1	3	1	1	1
2094	170458	孙国申	2	2	6	2	0	1
2095	170376	张荣根	0	0	6	2	2	2
2096	170404	何根潮	1	2	6	2	2	2
2098	171049	陈桂芬	1	1	2	1	0	1
2099	171056	蒋凤珍	1	2	7	2	1	2
2100	170890	徐仁水	1	1	6	2	1	2
2101	154507	童龙祥	1	1	6	2	1	2
2102	154526	沈张钊	1	2	5	1	1	1
2103	154572	方生华	1	1	6	2	1	2
2104	154710	徐昌林	1	2	6	2	0	1
2105	154762	吴立功	0	0	6	2	1	2
2106	154790	何朱法	1	2	6	2	1	2
2107	154838	陈水成	1	1	6	2	2	2
2109	154866	诸兴章	1	2	6	2	2	2
2110	154890	杨春枝	2	2	6	2	1	2
2112	154921	谭志凤	1	1	6	2	2	2
2113	155041	茅昌明	1	2	6	2	1	2
2114	155094	王宝显	2	1	3	1	0	1
2115	155136	张若奎	1	2	5	1	2	2
2116	155145	虞安宽	0	0	4	1	0	1
2117	155187	吴大木	2	2	6	2	1	2
2118	155347	杜宝林	1	2	5	1	1	1
2119	172240	朱松寿	1	1	7	2	2	2
2121	172477	胡掌根	1	2	7	2	2	2
2122	172543	应隆镒	1	1	6	2	1	2
2123	170174	施金来	1	1	6	2	0	1
2124	170246	徐孝富	1	2	6	2	2	2
2125	170382	何连贵	1	1	6	2	1	2
2126	172203	张水根	1	1	6	2	2	2
2128	172508	钱百良	1	1	6	2	0	1
2131	170617	沈苏娥	2	3	5	1	0	1
2132	170835	葛国泉	1	1	5	1	0	1
2133	170764	周乾沛	2	3	6	2	2	2
2135	170746	陈雪华	1	2	6	2	2	2
2136	171245	田 正	1	2	7	2	2	2
2137	171639	孙永标	1	2	6	2	0	1
2138	171790	吴 兴	1	2	3	1	2	2
2139	170360	邱金杏	1	1	4	1	1	1
2140	169412	叶兴泉	1	2	6	2	0	1
2141	170200	彭凤林	1	2	5	1	0	1
2142	170691	钟鼎苗	1	2	6	2	0	1
2143	171063	林家柱	1	2	6	2	2	2
2144	171111	林贵文	1	2	3	1	0	1
2146	171086	葛光来	2	2	6	2	1	2
2147	169019	张必庭	2	2	6	2	0	1
2149	186259	陈增秋	1	1	3	1	0	1
2151	171975	方卸良	1	1	1	1	0	1
2152	171959	张东雅	1	2	3	1	0	1
2153	171983	庄美福	1	2	6	2	2	2
2154	172026	余德建	1	2	7	2	0	2
2155	172211	金关富	1	1	7	2	2	2
2156	171142	许海林	1	1	6	2	2	2
2157	172085	闻 来	1	1	5	1	1	1
2159	172441	徐马林	1	2	6	2	2	2
2160	172701	王柳荣	1	1	6	2	0	1
2161	172730	丁伯汀	1	1	6	2	0	1
2162	172602	俞伯兴	2	2	4	1	0	1
2163	172492	唐克彬	2	1	6	2	2	2
2164	170270	韩祝金	1	2	6	2	0	1
2165	170084	任秀凤	2	2	6	2	2	2
2166	170215	施瑞兴	2	2	3	1	0	1
2167	170278	罗绍涨	2	3	6	2	2	2
2168	171292	张柏代	1	2	6	2	0	1
2170	171558	陈银飞	1	2	6	2	1	2
2171	171532	魏钊林	2	3	6	2	1	2
2172	171811	梁献勤	2	3	6	2	2	2
2173	171651	金玉良	1	1	6	2	1	2
2174	171751	柯银花	1	2	6	2	2	2
2175	171754	胡舍兰	1	2	3	1	1	1
2176	172471	洪根法	1	1	6	2	1	2
2177	170262	陆炳法	1	2	6	2	2	2
2179	126296	沈仲尧	1	1	6	2	2	2
